# Supplementary material for: Biomarker discovery for colon cancer using a 761 gene RT-PCR assay
Source: BMC Genomics. 2007 Aug 15;8:279. doi: 10.1186/1471-2164-8-279 (PMC1994687; doi:10.1186/1471-2164-8-279)
Supplement: Additional file 3 — Gene list and associated primer and probe oligo sequences. Listed are the Official Symbols of all genes analyzed in the study. The forward, reverse and probe oligo sequences are also shown. Probes were dual labelled 5'FAM as a reporter and either 3'BHQ-1 or 3'BHQ-2 as a quencher. [file 1471-2164-8-279-S3.xls]

## Sheet: Sheet1
Gene Name	Official Symbol	Accession Number	Oligomer Type	Sequence
ABCB1	ABCB1	NM_000927	Probe	CTCGCCAATGATGCTGCTCAAGTT
ABCB1	ABCB1	NM_000927	Reverse Primer	CAAGCCTGGAACCTATAGCC
ABCB1	ABCB1	NM_000927	Forward Primer	AAACACCACTGGAGCATTGA
ABCC5	ABCC5	NM_005688	Probe	CTGCACACGGTTCTAGGCTCCG
ABCC5	ABCC5	NM_005688	Reverse Primer	GGCCAGCACCATAATCCTAT
ABCC5	ABCC5	NM_005688	Forward Primer	TGCAGACTGTACCATGCTGA
ABCC6	ABCC6	NM_001171	Probe	CCAGATAGCCTCGTCCGAGTGCTC
ABCC6	ABCC6	NM_001171	Reverse Primer	GAGCTGCACCGTCTCCAG
ABCC6	ABCC6	NM_001171	Forward Primer	GGATGAACCTCGACCTGC
A-Catenin	CTNNA1	NM_001903	Probe	ATGCCTACAGCACCCTGATGTCGCA
A-Catenin	CTNNA1	NM_001903	Reverse Primer	AGGTCCCTGTTGGCCTTATAGG
A-Catenin	CTNNA1	NM_001903	Forward Primer	CGTTCCGATCCTCTATACTGCAT
ACP1	ACP1	NM_004300	Probe	TGATCGACAAATGTTACCCAGACACACA
ACP1	ACP1	NM_004300	Reverse Primer	GAAAACTGCTTCTGCAATGG
ACP1	ACP1	NM_004300	Forward Primer	GCTACCAAGTCCGTGCTGT
ADAM10	ADAM10	NM_001110	Probe	TGCCTACTCCACTGCACAGACCCT
ADAM10	ADAM10	NM_001110	Reverse Primer	GGTGATGGTTCGACCACTG
ADAM10	ADAM10	NM_001110	Forward Primer	CCCATCAACTTGTGCCAGTA
ADAM17	ADAM17	NM_003183	Probe	TGCTACTTGCAAAGGCGTGTCCTACTGC
ADAM17	ADAM17	NM_003183	Reverse Primer	CGGGCACTCACTGCTATTACC
ADAM17	ADAM17	NM_003183	Forward Primer	GAAGTGCCAGGAGGCGATTA
ADAMTS12	ADAMTS12	NM_030955	Probe	CGCACAGTCAGAATCCATCTGGGT
ADAMTS12	ADAMTS12	NM_030955	Reverse Primer	CAGGGTCAGGTCTCTGGATG
ADAMTS12	ADAMTS12	NM_030955	Forward Primer	GGAGAAGGGTGGAGTGCAG
ADPRT	PARP1	NM_001618	Probe	CCCTGAGCAGACTGTAGGCCACCT
ADPRT	PARP1	NM_001618	Reverse Primer	ATGGGATCCTTGCTGCTATC
ADPRT	PARP1	NM_001618	Forward Primer	TTGACAACCTGCTGGACATC
AGXT	AGXT	NM_000030	Probe	CTCCTGGAAACAGTCCACTTGGGC
AGXT	AGXT	NM_000030	Reverse Primer	ATTTGGAAGGCACTGGGTTT
AGXT	AGXT	NM_000030	Forward Primer	CTTTTCCCTCCAGTGGCA
AKAP12	AKAP12	NM_005100	Probe	TGGCTCTAGCTCCTGATGAAGCCTC
AKAP12	AKAP12	NM_005100	Reverse Primer	GGTTGGTCTTGGAAAGAGGA
AKAP12	AKAP12	NM_005100	Forward Primer	TAGAGAGCCCCTGACAATCC
AKT1	AKT1	NM_005163	Probe	CAGCCCTGGACTACCTGCACTCGG
AKT1	AKT1	NM_005163	Reverse Primer	TCCCGGTACACCACGTTCTT
AKT1	AKT1	NM_005163	Forward Primer	CGCTTCTATGGCGCTGAGAT
AKT2	AKT2	NM_001626	Probe	CAGGTCACGTCCGAGGTCGACACA
AKT2	AKT2	NM_001626	Reverse Primer	GGCGGTAAATTCATCATCGAA
AKT2	AKT2	NM_001626	Forward Primer	TCCTGCCACCCTTCAAACC
AKT3	AKT3	NM_005465	Probe	TCACGGTACACAATCTTTCCGGA
AKT3	AKT3	NM_005465	Reverse Primer	CCAGCATTAGATTCTCCAACTTGA
AKT3	AKT3	NM_005465	Forward Primer	TTGTCTCTGCCTTGGACTATCTACA
AL137428	AL137428	AL137428	Probe	ACTGGGAATTTCCAAGGCCACCTT
AL137428	AL137428	AL137428	Reverse Primer	AAATGAGCTCTGCGATCCTC
AL137428	AL137428	AL137428	Forward Primer	CAAGAAGAGGCTCTACCCTGG
ALCAM	ALCAM	NM_001627	Probe	CCAGTTCCTGCCGTCTGCTCTTCT
ALCAM	ALCAM	NM_001627	Reverse Primer	GTGGCGGAGATCAAGAGG
ALCAM	ALCAM	NM_001627	Forward Primer	GAGGAATATGGAATCCAAGGG
ALDH1A1	ALDH1A1	NM_000689	Probe	AGTGAAGGCCGCAAGACAGGCTTTTC
ALDH1A1	ALDH1A1	NM_000689	Reverse Primer	CGCCACGGAGATCCAATC
ALDH1A1	ALDH1A1	NM_000689	Forward Primer	GAAGGAGATAAGGAGGATGTTGACA
ALDOA	ALDOA	NM_000034	Probe	TGCCAGAGCCTCAACTGTCTCTGC
ALDOA	ALDOA	NM_000034	Reverse Primer	TCATCGGAGCTTGATCTCG
ALDOA	ALDOA	NM_000034	Forward Primer	GCCTGTACGTGCCAGCTC
AMFR	AMFR	NM_001144	Probe	CGATTTGAATATCTTTCCTTCTCGCCCACC
AMFR	AMFR	NM_001144	Reverse Primer	TCGACCGTGGCTGCTCAT
AMFR	AMFR	NM_001144	Forward Primer	GATGGTTCAGCTCTGCAAGGA
ANGPT2	ANGPT2	NM_001147	Probe	AAGCTGACACAGCCCTCCCAAGTG
ANGPT2	ANGPT2	NM_001147	Reverse Primer	TTGCAGTGGGAAGAACAGTC
ANGPT2	ANGPT2	NM_001147	Forward Primer	CCGTGAAAGCTGCTCTGTAA
ANTXR1	ANTXR1	NM_032208	Probe	AGCCTTCTCCCACAGCTGCCTACA
ANTXR1	ANTXR1	NM_032208	Reverse Primer	GAGAAGGCTGGGAGACTCTG
ANTXR1	ANTXR1	NM_032208	Forward Primer	CTCCAGGTGTACCTCCAACC
ANXA1	ANXA1	NM_000700	Probe	TCCTCGGATGTCGCTGCCT
ANXA1	ANXA1	NM_000700	Reverse Primer	CCTTTAACCATTATGGCCTTATGC
ANXA1	ANXA1	NM_000700	Forward Primer	GCCCCTATCCTACCTTCAATCC
ANXA2	ANXA2	NM_004039	Probe	CCACCACACAGGTACAGCAGCGCT
ANXA2	ANXA2	NM_004039	Reverse Primer	CGTGTCGGGCTTCAGTCAT
ANXA2	ANXA2	NM_004039	Forward Primer	CAAGACACTAAGGGCGACTACCA
ANXA5	ANXA5	NM_001154	Probe	AGTACCCTGAAGTGTCCCCCACCA
ANXA5	ANXA5	NM_001154	Reverse Primer	AGAACCACCAACATCCGCT
ANXA5	ANXA5	NM_001154	Forward Primer	GCTCAAGCCTGGAAGATGAC
AP-1	JUN	NM_002228	Probe	CTATGACGATGCCCTCAACGCCTC
AP-1	JUN	NM_002228	Reverse Primer	TAGCCATAAGGTCCGCTCTC
AP-1	JUN	NM_002228	Forward Primer	GACTGCAAAGATGGAAACGA
APC	APC	NM_000038	Probe	CATTGGCTCCCCGTGACCTGTA
APC	APC	NM_000038	Reverse Primer	ACCCACTCGATTTGTTTCTG
APC	APC	NM_000038	Forward Primer	GGACAGCAGGAATGTGTTTC
APEX-1	APEX1	NM_001641	Probe	CTTTCGGGAAGCCAGGCCCTT
APEX-1	APEX1	NM_001641	Reverse Primer	AGGTCTCCACACAGCACAAG
APEX-1	APEX1	NM_001641	Forward Primer	GATGAAGCCTTTCGCAAGTT
APG-1	HSPA4L	NM_014278	Probe	CCAATGGCTCGAGTTCTTGATCCC
APG-1	HSPA4L	NM_014278	Reverse Primer	CTATCTGGCTCTTTGCTGCAT
APG-1	HSPA4L	NM_014278	Forward Primer	ACCCCGGCCTGTATATCAT
APN	ANPEP	NM_001150	Probe	CTCCCCAACACGCTGAAACCCG
APN	ANPEP	NM_001150	Reverse Primer	TCTCAGCGTCACCTGGTAGGA
APN	ANPEP	NM_001150	Forward Primer	CCACCTTGGACCAAAGTAAAGC
APOC1	APOC1	NM_001645	Probe	TCATCAGCCGCATCAAACAGAGTG
APOC1	APOC1	NM_001645	Reverse Primer	CGCATCTTGGCAGAAAGTT
APOC1	APOC1	NM_001645	Forward Primer	GGAAACACACTGGAGGACAAG
AREG	AREG	NM_001657	Probe	CCGTCCTCGGGAGCCGACTATGA
AREG	AREG	NM_001657	Reverse Primer	TTGTGGTTCGTTATCATACTCTTCTGA
AREG	AREG	NM_001657	Forward Primer	TGTGAGTGAAATGCCTTCTAGTAGTGA
ARG	ABL2	NM_005158	Probe	TCGCACCAGGAAGCTGCCATTGA
ARG	ABL2	NM_005158	Reverse Primer	TGCCCAGGGCTACTCTCACTT
ARG	ABL2	NM_005158	Forward Primer	CGCAGTGCAGCTGAGTATCTG
ARHF	RHOF	NM_019034	Probe	CTCCCAACCTGCTGTCCCTCAAG
ARHF	RHOF	NM_019034	Reverse Primer	CTGAACTCCACAGGCTGGTA
ARHF	RHOF	NM_019034	Forward Primer	ACTGGCCCACTTAGTCCTCA
ATOH1	ATOH1	NM_005172	Probe	CAGGCGAGAGAGCATCCCGTCTAC
ATOH1	ATOH1	NM_005172	Reverse Primer	TCCAGGAGGGACAGCTCA
ATOH1	ATOH1	NM_005172	Forward Primer	GCAGCCACCTGCAACTTT
ATP5A1	ATP5A1	NM_004046	Probe	AGTTAGACGCACGCCACGACTCAA
ATP5A1	ATP5A1	NM_004046	Reverse Primer	TGTCCTTGCTTCAGCAACTC
ATP5A1	ATP5A1	NM_004046	Forward Primer	GATGCTGCCACTCAACAACT
ATP5E	ATP5E	NM_006886	Probe	TCCAGCCTGTCTCCAGTAGGCCAC
ATP5E	ATP5E	NM_006886	Reverse Primer	TGGGAGTATCGGATGTAGCTG
ATP5E	ATP5E	NM_006886	Forward Primer	CCGCTTTCGCTACAGCAT
AURKB	AURKB	NM_004217	Probe	TGACGAGCAGCGAACAGCCACG
AURKB	AURKB	NM_004217	Reverse Primer	GCATCTGCCAACTCCTCCAT
AURKB	AURKB	NM_004217	Forward Primer	AGCTGCAGAAGAGCTGCACAT
Axin 2	AXIN2	NM_004655	Probe	ACCAGCGCCAACGACAGTGAGATA
Axin 2	AXIN2	NM_004655	Reverse Primer	ATCCGTCAGCGCATCACT
Axin 2	AXIN2	NM_004655	Forward Primer	GGCTATGTCTTTGCACCAGC
axin1	AXIN1	NM_003502	Probe	CGTACTACTTCTGCGGGGAACCCA
axin1	AXIN1	NM_003502	Reverse Primer	CTCACCAGGGTGCGGTAG
axin1	AXIN1	NM_003502	Forward Primer	CCGTGTGACAGCATCGTT
BAD	BAD	NM_032989	Probe	TGGGCCCAGAGCATGTTCCAGATC
BAD	BAD	NM_032989	Reverse Primer	CTGCTCACTCGGCTCAAACTC
BAD	BAD	NM_032989	Forward Primer	GGGTCAGGTGCCTCGAGAT
BAG1	BAG1	NM_004323	Probe	CCCAATTAACATGACCCGGCAACCAT
BAG1	BAG1	NM_004323	Reverse Primer	GTTCAACCTCTTCCTGTGGACTGT
BAG1	BAG1	NM_004323	Forward Primer	CGTTGTCAGCACTTGGAATACAA
BAG2	BAG2	NM_004282	Probe	TTCCATGCCAGACAGGAAAAAGCA
BAG2	BAG2	NM_004282	Reverse Primer	CTAAATGCCCAAGGTGACTG
BAG2	BAG2	NM_004282	Forward Primer	CTAGGGGCAAAAAGCATGA
BAG3	BAG3	NM_004281	Probe	CAGAACTCCCTCCTGGACACATCCCAA
BAG3	BAG3	NM_004281	Reverse Primer	ACCTCTTTGCGGATCACTTGA
BAG3	BAG3	NM_004281	Forward Primer	GAAAGTAAGCCAGGCCCAGTT
Bak	BAK1	NM_001188	Probe	ACACCCCAGACGTCCTGGCCT
Bak	BAK1	NM_001188	Reverse Primer	GGGAACATAGACCCACCAAT
Bak	BAK1	NM_001188	Forward Primer	CCATTCCCACCATTCTACCT
Bax	BAX	NM_004324	Probe	TGCCACTCGGAAAAAGACCTCTCGG
Bax	BAX	NM_004324	Reverse Primer	TTGCCGTCAGAAAACATGTCA
Bax	BAX	NM_004324	Forward Primer	CCGCCGTGGACACAGACT
BBC3	BBC3	NM_014417	Probe	CATCATGGGACTCCTGCCCTTACC
BBC3	BBC3	NM_014417	Reverse Primer	CTAATTGGGCTCCATCTCG
BBC3	BBC3	NM_014417	Forward Primer	CCTGGAGGGTCCTGTACAAT
BCAS1	BCAS1	NM_003657	Probe	CTTTCCGTTGGCATCCGCAACAG
BCAS1	BCAS1	NM_003657	Reverse Primer	CTCGGGTTTGGCCTCTTTC
BCAS1	BCAS1	NM_003657	Forward Primer	CCCCGAGACAACGGAGATAA
B-Catenin	CTNNB1	NM_001904	Probe	AGGCTCAGTGATGTCTTCCCTGTCACCAG
B-Catenin	CTNNB1	NM_001904	Reverse Primer	TCAGATGACGAAGAGCACAGATG
B-Catenin	CTNNB1	NM_001904	Forward Primer	GGCTCTTGTGCGTACTGTCCTT
Bcl2	BCL2	NM_000633	Probe	TTCCACGCCGAAGGACAGCGAT
Bcl2	BCL2	NM_000633	Reverse Primer	CCTATGATTTAAGGGCATTTTTCC
Bcl2	BCL2	NM_000633	Forward Primer	CAGATGGACCTAGTACCCACTGAGA
BCL2L10	BCL2L10	NM_020396	Probe	TCTTCAGGACCCCCTTTCCACTGGC
BCL2L10	BCL2L10	NM_020396	Reverse Primer	GCCTGGACCAGCTGTTTTCTC
BCL2L10	BCL2L10	NM_020396	Forward Primer	GCTGGGATGGCTTTTGTCA
BCL2L11	BCL2L11	NM_138621	Probe	CCACCCACGAATGGTTATCTTACGACTG
BCL2L11	BCL2L11	NM_138621	Reverse Primer	CAGGCGGACAATGTAACGTA
BCL2L11	BCL2L11	NM_138621	Forward Primer	AATTACCAAGCAGCCGAAGA
BCL2L12	BCL2L12	NM_138639	Probe	TCCGGGTAGCTCTCAAACTCGAGG
BCL2L12	BCL2L12	NM_138639	Reverse Primer	CTCAGCTGACGGGAAAGG
BCL2L12	BCL2L12	NM_138639	Forward Primer	AACCCACCCCTGTCTTGG
Bclx	BCL2L1	NM_001191	Probe	TTCGGCTCTCGGCTGCTGCA
Bclx	BCL2L1	NM_001191	Reverse Primer	CAGCGGTTGAAGCGTTCCT
Bclx	BCL2L1	NM_001191	Forward Primer	CTTTTGTGGAACTCTATGGGAACA
BCRP	ABCG2	NM_004827	Probe	CAGGGCATCGATCTCTCACCCTGG
BCRP	ABCG2	NM_004827	Reverse Primer	GCCACGTGATTCTTCCACAA
BCRP	ABCG2	NM_004827	Forward Primer	TGTACTGGCGAAGAATATTTGGTAAA
BFGF	NUDT6	NM_007083	Probe	TTCGCCAGGTCATTGAGATCCATCCA
BFGF	NUDT6	NM_007083	Reverse Primer	TGGTGATGGGAGTTGTATTTTCAG
BFGF	NUDT6	NM_007083	Forward Primer	CCAGGAAGAATGCTTAAGATGTGA
BGN	BGN	NM_001711	Probe	CAAGGGTCTCCAGCACCTCTACGC
BGN	BGN	NM_001711	Reverse Primer	CTTGTTGTTCACCAGGACGA
BGN	BGN	NM_001711	Forward Primer	GAGCTCCGCAAGGATGAC
BID	BID	NM_001196	Probe	TGTGATGCACTCATCCCTGAGGCT
BID	BID	NM_001196	Reverse Primer	GGAAGCCAAACACCAGTAGG
BID	BID	NM_001196	Forward Primer	GGACTGTGAGGTCAACAACG
BIK	BIK	NM_001197	Probe	CCGGTTAACTGTGGCCTGTGCCC
BIK	BIK	NM_001197	Reverse Primer	GGCAGGAGTGAATGGCTCTTC
BIK	BIK	NM_001197	Forward Primer	ATTCCTATGGCTCTGCAATTGTC
BIN1	BIN1	NM_004305	Probe	CTTCGCCTCCAGATGGCTCCC
BIN1	BIN1	NM_004305	Reverse Primer	CGTGGTTGACTCTGATCTCG
BIN1	BIN1	NM_004305	Forward Primer	CCTGCAAAAGGGAACAAGAG
BLMH	BLMH	NM_000386	Probe	ACATCACAGCCAAACCACACAGCCTCT
BLMH	BLMH	NM_000386	Reverse Primer	CCAGCTTGCTATTGAAGTGTTTTC
BLMH	BLMH	NM_000386	Forward Primer	GGTTGCTGCCTCCATCAAAG
BMP2	BMP2	NM_001200	Probe	ACCGCAGTCCGTCTAAGAAGCACG
BMP2	BMP2	NM_001200	Reverse Primer	ACCATGGTCGACCTTTAGGA
BMP2	BMP2	NM_001200	Forward Primer	ATGTGGACGCTCTTTCAATG
BMP4	BMP4	NM_001202	Probe	CTCACCTCCATCAGACTCGGACCC
BMP4	BMP4	NM_001202	Reverse Primer	GCTAATCCTGACATGCTGGC
BMP4	BMP4	NM_001202	Forward Primer	GGGCTAGCCATTGAGGTG
BMP7	BMP7	NM_001719	Probe	TTCCACCCACGCTACCACCATCG
BMP7	BMP7	NM_001719	Reverse Primer	TGGAAAGATCAAACCGGAACTC
BMP7	BMP7	NM_001719	Forward Primer	TCGTGGAACATGACAAGGAATT
BMPR1A	BMPR1A	NM_004329	Probe	CAAACAGATTCAGATGGTCCGGCA
BMPR1A	BMPR1A	NM_004329	Reverse Primer	TCTCCATATCGGCCTTTACC
BMPR1A	BMPR1A	NM_004329	Forward Primer	TTGGTTCAGCGAACTATTGC
BRAF	BRAF	NM_004333	Probe	CAATTTGGGCAACGAGACCGATCCT
BRAF	BRAF	NM_004333	Reverse Primer	TTTATATGCACATTGGGAGCTGAT
BRAF	BRAF	NM_004333	Forward Primer	CCTTCCGACCAGCAGATGAA
BRAF mut4	BRAF	NM_004333	Probe	TAGCTAGACCAAAATCAC
BRAF mut4	BRAF	NM_004333	Reverse Primer	GACCCACTCCATCGAGATTTAT
BRAF mut4	BRAF	NM_004333	Forward Primer	TATTTCTTCATGAAGACCTCACAGTAA
BRCA1	BRCA1	NM_007295	Probe	CTATGGGCCCTTCACCAACATGC
BRCA1	BRCA1	NM_007295	Reverse Primer	CCATTCCAGTTGATCTGTGG
BRCA1	BRCA1	NM_007295	Forward Primer	TCAGGGGGCTAGAAATCTGT
BRCA2	BRCA2	NM_000059	Probe	CATTCTTCACTGCTTCATAAAGCTCTGCA
BRCA2	BRCA2	NM_000059	Reverse Primer	AAGGTAAGCTGGGTCTGCTG
BRCA2	BRCA2	NM_000059	Forward Primer	AGTTCGTGCTTTGCAAGATG
BRK	PTK6	NM_005975	Probe	AGTGTCTGCGTCCAATACACGCGT
BRK	PTK6	NM_005975	Reverse Primer	GCACACACGATGGAGTAAGG
BRK	PTK6	NM_005975	Forward Primer	GTGCAGGAAAGGTTCACAAA
BTF3	BTF3	NM_001207	Probe	TCAGGCATCTCTGGCAGCGAACAC
BTF3	BTF3	NM_001207	Reverse Primer	AGCATGGCCTGTAATGGTGAA
BTF3	BTF3	NM_001207	Forward Primer	CAGTGATCCACTTTAACAACCCTAAAG
BTRC	BTRC	NM_033637	Probe	CAGTCGGCCCAGGACGGTCTACT
BTRC	BTRC	NM_033637	Reverse Primer	TGAAGCAGTCAGTTGTGCTG
BTRC	BTRC	NM_033637	Forward Primer	GTTGGGACACAGTTGGTCTG
BUB1	BUB1	NM_004336	Probe	TGCTGGGAGCCTACACTTGGCCC
BUB1	BUB1	NM_004336	Reverse Primer	AAGACATGGCGCTCTCAGTTC
BUB1	BUB1	NM_004336	Forward Primer	CCGAGGTTAATCCAGCACGTA
BUB1B	BUB1B	NM_001211	Probe	TACAGTCCCAGCACCGACAATTCC
BUB1B	BUB1B	NM_001211	Reverse Primer	CAACAGAGTTTGCCGAGACACT
BUB1B	BUB1B	NM_001211	Forward Primer	TCAACAGAAGGCTGAACCACTAGA
BUB3	BUB3	NM_004725	Probe	CCTCGCTTTGTTTAACAGCCCAGG
BUB3	BUB3	NM_004725	Reverse Primer	GCTGATTCCCAAGAGTCTAACC
BUB3	BUB3	NM_004725	Forward Primer	CTGAAGCAGATGGTTCATCATT
C20 orf1	TPX2	NM_012112	Probe	CAGGTCCCATTGCCGGGCG
C20 orf1	TPX2	NM_012112	Reverse Primer	ACGGTCCTAGGTTTGAGGTTAAGA
C20 orf1	TPX2	NM_012112	Forward Primer	TCAGCTGTGAGCTGCGGATA
C20ORF126	PDRG1	NM_030815	Probe	TGGGACCTCAGACCACTGAAGGC
C20ORF126	PDRG1	NM_030815	Reverse Primer	TTGACTTCACGGCAGTTCATA
C20ORF126	PDRG1	NM_030815	Forward Primer	CCAGCACTGCTCGTTACTGT
C8orf4	C8orf4	NM_020130	Probe	CATGGCTACCACTTCGACACAGCC
C8orf4	C8orf4	NM_020130	Reverse Primer	TGCCCACGGCTTTCTTAC
C8orf4	C8orf4	NM_020130	Forward Primer	CTACGAGTCAGCCCATCCAT
CA9	CA9	NM_001216	Probe	TTTGCTGTCACCAGCGTCGC
CA9	CA9	NM_001216	Reverse Primer	CTGCCTTCTCATCTGCACAA
CA9	CA9	NM_001216	Forward Primer	ATCCTAGCCCTGGTTTTTGG
c-abl	ABL1	NM_005157	Probe	GGGAGGGTGTACCATTACAGGATCAACA
c-abl	ABL1	NM_005157	Reverse Primer	AGACGTAGAGCTTGCCATCA
c-abl	ABL1	NM_005157	Forward Primer	CCATCTCGCTGAGATACGAA
Cad17	CDH17	NM_004063	Probe	TTATATTCCAGTTTAAGGCCAATCCTC
Cad17	CDH17	NM_004063	Reverse Primer	TCCCCAGTTAGTTCAAAAGTCACA
Cad17	CDH17	NM_004063	Forward Primer	GAAGGCCAAGAACCGAGTCA
CALD1	CALD1	NM_004342	Probe	AACCCAAGCTCAAGACGCAGGACGAG
CALD1	CALD1	NM_004342	Reverse Primer	GCGAATTAGCCCTCTACAACTGA
CALD1	CALD1	NM_004342	Forward Primer	CACTAAGGTTTGAGACAGTTCCAGAA
CAPG	CAPG	NM_001747	Probe	AGGACCTGGATCATCTCAGCAGGC
CAPG	CAPG	NM_001747	Reverse Primer	CCTTCAGAGCAGGCTTGG
CAPG	CAPG	NM_001747	Forward Primer	GATTGTCACTGATGGGGAGG
CAPN1	CAPN1	NM_005186	Probe	CCGCTACTCGGAGCCCGACCTG
CAPN1	CAPN1	NM_005186	Reverse Primer	GCAGCAAACGAAATTGTCAAAG
CAPN1	CAPN1	NM_005186	Forward Primer	CAAGAAGCTGTACGAGCTCATCA
CASP8	CASP8	NM_033357	Probe	CAACAATCACAATTTTGCAAAAGCACG
CASP8	CASP8	NM_033357	Reverse Primer	GAAGTTTGGGCACTTTCTCC
CASP8	CASP8	NM_033357	Forward Primer	CCTCGGGGATACTGTCTGAT
CASP9	CASP9	NM_001229	Probe	CACTAGCCCTGGACCAGCCACTGCT
CASP9	CASP9	NM_001229	Reverse Primer	ACAGGGATCATGGGACACAAG
CASP9	CASP9	NM_001229	Forward Primer	TGAATGCCGTGGATTGCA
CAT	CAT	NM_001752	Probe	TGGCCTCACAAGGACTACCCTCTCATCC
CAT	CAT	NM_001752	Reverse Primer	TCCGGTTTAAGACCAGTTTACCA
CAT	CAT	NM_001752	Forward Primer	ATCCATTCGATCTCACCAAGGT
CAV1	CAV1	NM_001753	Probe	ATTTCAGCTGATCAGTGGGCCTCC
CAV1	CAV1	NM_001753	Reverse Primer	CAATGGCCTCCATTTTACAG
CAV1	CAV1	NM_001753	Forward Primer	GTGGCTCAACATTGTGTTCC
CBL	CBL	NM_005188	Probe	TTCCGGCTGAGCTGTACTCGTCTG
CBL	CBL	NM_005188	Reverse Primer	CATACCCAATAGCCCACTGA
CBL	CBL	NM_005188	Forward Primer	TCATTCACAAACCTGGCAGT
CCL20	CCL20	NM_004591	Probe	CAGCACTGACATCAAAGCAGCCAGGA
CCL20	CCL20	NM_004591	Reverse Primer	CGCCGCAGAGGTGGAGTA
CCL20	CCL20	NM_004591	Forward Primer	CCATGTGCTGTACCAAGAGTTTG
CCL3	CCL3	NM_002983	Probe	CTCTGCTGACACTCGAGCCCACAT
CCL3	CCL3	NM_002983	Reverse Primer	CTGCATGATTCTGAGCAGGT
CCL3	CCL3	NM_002983	Forward Primer	AGCAGACAGTGGTCAGTCCTT
CCNA2	CCNA2	NM_001237	Probe	ATTGCTGGAGCTGCCTTTCATTTAGCACT
CCNA2	CCNA2	NM_001237	Reverse Primer	AGCTTTGTCCCGTGACTGTGTA
CCNA2	CCNA2	NM_001237	Forward Primer	CCATACCTCAAGTATTTGCCATCAG
CCNB1	CCNB1	NM_031966	Probe	TGTCTCCATTATTGATCGGTTCATGCA
CCNB1	CCNB1	NM_031966	Reverse Primer	CATCTTCTTGGGCACACAAT
CCNB1	CCNB1	NM_031966	Forward Primer	TTCAGGTTGTTGCAGGAGAC
CCNB2	CCNB2	NM_004701	Probe	TCGATCCATAATGCCAACGCACATG
CCNB2	CCNB2	NM_004701	Reverse Primer	GGGAAACTGGCTGAACCTGTAA
CCNB2	CCNB2	NM_004701	Forward Primer	AGGCTTCTGCAGGAGACTCTGT
CCND1	CCND1	NM_053056	Probe	AAGGAGACCATCCCCCTGACGGC
CCND1	CCND1	NM_053056	Reverse Primer	CGGTGTAGATGCACAGCTTCTC
CCND1	CCND1	NM_053056	Forward Primer	GCATGTTCGTGGCCTCTAAGA
CCND3	CCND3	NM_001760	Probe	TACCCGCCATCCATGATCGCCA
CCND3	CCND3	NM_001760	Reverse Primer	CACTGCAGCCCCAATGCT
CCND3	CCND3	NM_001760	Forward Primer	CCTCTGTGCTACAGATTATACCTTTGC
CCNE1	CCNE1	NM_001238	Probe	CAAACTCAACGTGCAAGCCTCGGA
CCNE1	CCNE1	NM_001238	Reverse Primer	GAGCCTCTGGATGGTGCAAT
CCNE1	CCNE1	NM_001238	Forward Primer	AAAGAAGATGATGACCGGGTTTAC
CCNE2	CCNE2	NM_057749	Probe	TACCAAGCAACCTACATGTCAAGAAAGCCC
CCNE2	CCNE2	NM_057749	Reverse Primer	ACCCAAATTGTGATATACAAAAAGGTT
CCNE2	CCNE2	NM_057749	Forward Primer	ATGCTGTGGCTCCTTCCTAACT
CCNE2 variant 1	CCNE2	NM_057749	Probe	CCCAGATAATACAGGTGGCCAACAATTCCT
CCNE2 variant 1	CCNE2	NM_057749	Reverse Primer	TTCAATGATAATGCAAGGACTGATC
CCNE2 variant 1	CCNE2	NM_057749	Forward Primer	GGTCACCAAGAAACATCAGTATGAA
CCR7	CCR7	NM_001838	Probe	CTCCCATCCCAGTGGAGCCAA
CCR7	CCR7	NM_001838	Reverse Primer	CCTGACATTTCCCTTGTCCT
CCR7	CCR7	NM_001838	Forward Primer	GGATGACATGCACTCAGCTC
CD105	ENG	NM_000118	Probe	CGACAGGATATTGACCACCGCCTCATT
CD105	ENG	NM_000118	Reverse Primer	TTTTTCCGCTGTGGTGATGA
CD105	ENG	NM_000118	Forward Primer	GCAGGTGTCAGCAAGTATGATCAG
CD134	TNFRSF4	NM_003327	Probe	CCAGCTTGATTCTCGTCTCTGCACTTAAGC
CD134	TNFRSF4	NM_003327	Reverse Primer	AATCACACGCACCTGGAGAAC
CD134	TNFRSF4	NM_003327	Forward Primer	GCCCAGTGCGGAGAACAG
CD18	ITGB2	NM_000211	Probe	CGCGGCCGAGACATGGCTTG
CD18	ITGB2	NM_000211	Reverse Primer	GGTTAATTGGTGACATCCTCAAGA
CD18	ITGB2	NM_000211	Forward Primer	CGTCAGGACCCACCATGTCT
CD24	CD24	NM_013230	Probe	CTGTTGACTGCAGGGCACCACCA
CD24	CD24	NM_013230	Reverse Primer	GAGAGAGTGAGACCACGAAGAGACT
CD24	CD24	NM_013230	Forward Primer	TCCAACTAATGCCACCACCAA
CD28	CD28	NM_006139	Probe	CCAAGTCCCCTATTTCCCGGACCT
CD28	CD28	NM_006139	Reverse Primer	AGCACCCAAAAGGGCTTAG
CD28	CD28	NM_006139	Forward Primer	TGTGAAAGGGAAACACCTTTG
CD31	PECAM1	NM_000442	Probe	TTTATGAACCTGCCCTGCTCCCACA
CD31	PECAM1	NM_000442	Reverse Primer	TTAGCCTGAGGAATTGCTGTGTT
CD31	PECAM1	NM_000442	Forward Primer	TGTATTTCAAGACCTCTGTGCACTT
CD34	CD34	NM_001773	Probe	CTGTTCTTGGGGCCCTACACCTTG
CD34	CD34	NM_001773	Reverse Primer	CAGGAGTTTACCTGCCCCT
CD34	CD34	NM_001773	Forward Primer	CCACTGCACACACCTCAGA
CD3z	CD247	NM_000734	Probe	CACCGCGGCCATCCTGCA
CD3z	CD247	NM_000734	Reverse Primer	TGCCTCTGTAATCGGCAACTG
CD3z	CD247	NM_000734	Forward Primer	AGATGAAGTGGAAGGCGCTT
CD44E	CD44	X55150	Probe	CCCTGCTACCAATATGGACTCCAGTCA
CD44E	CD44	X55150	Reverse Primer	ACCTGTGTTTGGATTTGCAG
CD44E	CD44	X55150	Forward Primer	ATCACCGACAGCACAGACA
CD44s	CD44	M59040	Probe	CACCGACAGCACAGACAGAATCCC
CD44s	CD44	M59040	Reverse Primer	ACTGGGGTGGAATGTGTCTT
CD44s	CD44	M59040	Forward Primer	GACGAAGACAGTCCCTGGAT
CD44v3	CD44	AJ251595v3	Probe	ACCCAGTGGAACCCAAGCCATTC
CD44v3	CD44	AJ251595v3	Reverse Primer	CTGAAGTAGCACTTCCGGATT
CD44v3	CD44	AJ251595v3	Forward Primer	CACACAAAACAGAACCAGGACT
CD44v6	CD44	AJ251595v6	Probe	CACCAAGCCCAGAGGACAGTTCCT
CD44v6	CD44	AJ251595v6	Reverse Primer	TTGGGTTGAAGAAATCAGTCC
CD44v6	CD44	AJ251595v6	Forward Primer	CTCATACCAGCCATCCAATG
CD68	CD68	NM_001251	Probe	CTCCAAGCCCAGATTCAGATTCGAGTCA
CD68	CD68	NM_001251	Reverse Primer	CTCCTCCACCCTGGGTTGT
CD68	CD68	NM_001251	Forward Primer	TGGTTCCCAGCCCTGTGT
CD80	CD80	NM_005191	Probe	TTCTGTGCCCACCATATTCCTCTAGACA
CD80	CD80	NM_005191	Reverse Primer	TTGATCAAGGTCACCAGAGC
CD80	CD80	NM_005191	Forward Primer	TTCAGTTGCTTTGCAGGAAG
CD82	CD82	NM_002231	Probe	TCAGCTTCTACAACTGGACAGACAACGCTG
CD82	CD82	NM_002231	Reverse Primer	GACCTCAGGGCGATTCATGA
CD82	CD82	NM_002231	Forward Primer	GTGCAGGCTCAGGTGAAGTG
CD8A	CD8A	NM_171827	Probe	CCAACGGCAAGGGAACAAGTACTTCT
CD8A	CD8A	NM_171827	Reverse Primer	GGGCACAGTATCCCAGGTA
CD8A	CD8A	NM_171827	Forward Primer	AGGGTGAGGTGCTTGAGTCT
CD9	CD9	NM_001769	Probe	AGACATCTGCCCCAAGAAGGACGT
CD9	CD9	NM_001769	Reverse Primer	CACGGTGAAGGTTTCGAGT
CD9	CD9	NM_001769	Forward Primer	GGGCGTGGAACAGTTTATCT
CDC2	CDC2	NM_001786	Probe	TAGCTGCCGCTGCGGCCG
CDC2	CDC2	NM_001786	Reverse Primer	GTATGGTAGATCCCGGCTTATTATTC
CDC2	CDC2	NM_001786	Forward Primer	GAGAGCGACGCGGTTGTT
CDC20	CDC20	NM_001255	Probe	ACTGGCCGTGGCACTGGACAACA
CDC20	CDC20	NM_001255	Reverse Primer	GCTTGCACTCCACAGGTACACA
CDC20	CDC20	NM_001255	Forward Primer	TGGATTGGAGTTCTGGGAATG
cdc25A	CDC25A	NM_001789	Probe	TGTCCCTGTTAGACGTCCTCCGTCCATA
cdc25A	CDC25A	NM_001789	Reverse Primer	CTGCATTGTGGCACAGTTCTG
cdc25A	CDC25A	NM_001789	Forward Primer	TCTTGCTGGCTACGCCTCTT
CDC25B	CDC25B	NM_021873	Probe	CCTCACCGGCATAGACTGGAAGCG
CDC25B	CDC25B	NM_021873	Reverse Primer	GTTGGTGATGTTCCGAAGCA
CDC25B	CDC25B	NM_021873	Forward Primer	AAACGAGCAGTTTGCCATCAG
CDC25C	CDC25C	NM_001790	Probe	CTCCCCGTCGATGCCAGAGAACT
CDC25C	CDC25C	NM_001790	Reverse Primer	CTTCAGTCTTGGCCTGTTCA
CDC25C	CDC25C	NM_001790	Forward Primer	GGTGAGCAGAAGTGGCCTAT
CDC4	FBXW7	NM_018315	Probe	TGCTCCACTAACAACCCTCCTGCC
CDC4	FBXW7	NM_018315	Reverse Primer	GGATCCCACACCTTTACCATAA
CDC4	FBXW7	NM_018315	Forward Primer	GCAGTCCGCTGTGTTCAA
CDC42	CDC42	NM_001791	Probe	CCCGTGACCTGAAGGCTGTCAAG
CDC42	CDC42	NM_001791	Reverse Primer	TGTGTAAGTGCAGAACAC
CDC42	CDC42	NM_001791	Forward Primer	TCCAGAGACTGCTGAAAA
CDC42BPA	CDC42BPA	NM_003607	Probe	AATTCCTGCATGGCCAGTTTCCTC
CDC42BPA	CDC42BPA	NM_003607	Reverse Primer	GCCGCTCATTGATCTCCA
CDC42BPA	CDC42BPA	NM_003607	Forward Primer	GAGCTGAAAGACGCACACTG
CDC6	CDC6	NM_001254	Probe	TTGTTCTCCACCAAAGCAAGGCAA
CDC6	CDC6	NM_001254	Reverse Primer	TGAGGGGGACCATTCTCTTT
CDC6	CDC6	NM_001254	Forward Primer	GCAACACTCCCCATTTACCTC
CDCA7 v2	CDCA7	NM_145810	Probe	ATGAAGATGACCTGCCCAGAAGCC
CDCA7 v2	CDCA7	NM_145810	Reverse Primer	AGGGTCACGGATGATCTGG
CDCA7 v2	CDCA7	NM_145810	Forward Primer	AAGACCGTGGATGGCTACAT
CDH1	CDH1	NM_004360	Probe	TGCCAATCCCGATGAAATTGGAAATTT
CDH1	CDH1	NM_004360	Reverse Primer	CAGCCGCTTTCAGATTTTCAT
CDH1	CDH1	NM_004360	Forward Primer	TGAGTGTCCCCCGGTATCTTC
CDH11	CDH11	NM_001797	Probe	CCTTCTGCCCATAGTGATCAGCGA
CDH11	CDH11	NM_001797	Reverse Primer	CTACTCATGGGCGGGATG
CDH11	CDH11	NM_001797	Forward Primer	GTCGGCAGAAGCAGGACT
CDH3	CDH3	NM_001793	Probe	CCAACCCAGATGAAATCGGCAACT
CDH3	CDH3	NM_001793	Reverse Primer	CCGCCTTCAGGTTCTCAAT
CDH3	CDH3	NM_001793	Forward Primer	ACCCATGTACCGTCCTCG
CDK2	CDK2	NM_001798	Probe	CCTTGGCCGAAATCCGCTTGT
CDK2	CDK2	NM_001798	Reverse Primer	TTGGTCACATCCTGGAAGAA
CDK2	CDK2	NM_001798	Forward Primer	AATGCTGCACTACGACCCTA
CDX1	CDX1	NM_001804	Probe	CACCTCCTCTCCAATGCCTGTGAA
CDX1	CDX1	NM_001804	Reverse Primer	GGGCTATGGCAGAAACTCCT
CDX1	CDX1	NM_001804	Forward Primer	AGCAACACCAGCCTCCTG
Cdx2	CDX2	NM_001265	Probe	ATCTTAGCTGCCTTTGGCTTCCGC
Cdx2	CDX2	NM_001265	Reverse Primer	GTCTTTGGTCAGTCCAGCTTTC
Cdx2	CDX2	NM_001265	Forward Primer	GGGCAGGCAAGGTTTACA
CEACAM1	CEACAM1	NM_001712	Probe	TCCTTCCCACCCCCAGTCCTGTC
CEACAM1	CEACAM1	NM_001712	Reverse Primer	TGGCAAATCCGAATTAGAGTGA
CEACAM1	CEACAM1	NM_001712	Forward Primer	ACTTGCCTGTTCAGAGCACTCA
CEACAM6	CEACAM6	NM_002483	Probe	ACCCACCCACCACTGCCAAGCTC
CEACAM6	CEACAM6	NM_002483	Reverse Primer	TTGAATGGCGTGGATTCAATAG
CEACAM6	CEACAM6	NM_002483	Forward Primer	CACAGCCTCACTTCTAACCTTCTG
CEBPB	CEBPB	NM_005194	Probe	CCGGGCCCTGAGTAATCGCTTAA
CEBPB	CEBPB	NM_005194	Reverse Primer	ACAAGCCCGTAGGAACATCT
CEBPB	CEBPB	NM_005194	Forward Primer	GCAACCCACGTGTAACTGTC
CEGP1	SCUBE2	NM_020974	Probe	CAGGCCCTCTTCCGAGCGGT
CEGP1	SCUBE2	NM_020974	Reverse Primer	TGTGACTACAGCCGTGATCCTTA
CEGP1	SCUBE2	NM_020974	Forward Primer	TGACAATCAGCACACCTGCAT
CENPA	CENPA	NM_001809	Probe	CTTCAATTGGCAAGCCCAGGC
CENPA	CENPA	NM_001809	Reverse Primer	GCCTCTTGTAGGGCCAATAG
CENPA	CENPA	NM_001809	Forward Primer	TAAATTCACTCGTGGTGTGGA
CENPE	CENPE	NM_001813	Probe	TCCCTCACGTTGCAACAGGAATTAA
CENPE	CENPE	NM_001813	Reverse Primer	GCCAAGGCACCAAGTAACTC
CENPE	CENPE	NM_001813	Forward Primer	GGATGCTGGTGACCTCTTCT
CENPF	CENPF	NM_016343	Probe	ACACTGGACCAGGAGTGCATCCAG
CENPF	CENPF	NM_016343	Reverse Primer	GGGTGAGTCTGGCCTTCA
CENPF	CENPF	NM_016343	Forward Primer	CTCCCGTCAACAGCGTTC
CES2	CES2	NM_003869	Probe	AGTGTGGCAGACCCTCGCCATT
CES2	CES2	NM_003869	Reverse Primer	CAGGTATTGCTCCTCCTGGT
CES2	CES2	NM_003869	Forward Primer	ACTTTGCGAGAAATGGGAAC
CGA	CHGA	NM_001275	Probe	TGCTGATGTGCCCTCTCCTTGG
CGA	CHGA	NM_001275	Reverse Primer	CAAAACCGCTGTGTTTCTTC
CGA	CHGA	NM_001275	Forward Primer	CTGAAGGAGCTCCAAGACCT
CGB	CGB	NM_000737	Probe	ACACCCTACTCCCTGTGCCTCCAG
CGB	CGB	NM_000737	Reverse Primer	AGTCGTCGAGTGCTAGGGAC
CGB	CGB	NM_000737	Forward Primer	CCACCATAGGCAGAGGCA
CHAF1B	CHAF1B	NM_005441	Probe	AGCTGATGAGTCTGCCCTACCGCCTG
CHAF1B	CHAF1B	NM_005441	Reverse Primer	TCCGAGGCCACAGCAAAC
CHAF1B	CHAF1B	NM_005441	Forward Primer	GAGGCCAGTGGTGGAAACAG
CHD2	CHD2	NM_001271	Probe	ACCCATCTCGGGATCCCTGATACC
CHD2	CHD2	NM_001271	Reverse Primer	GGTAAGGACTGTGGGCTGG
CHD2	CHD2	NM_001271	Forward Primer	CTCTGTGCGAGGCTGTCA
CHFR	CHFR	NM_018223	Probe	TGAAGTCTCCAGCTTTGCCTCAGC
CHFR	CHFR	NM_018223	Reverse Primer	GACGCAGTCTTTCTGTCTGG
CHFR	CHFR	NM_018223	Forward Primer	AAGGAAGTGGTCCCTCTGTG
Chk1	CHEK1	NM_001274	Probe	CCAGCCCACATGTCCTGATCATATGC
Chk1	CHEK1	NM_001274	Reverse Primer	GGGTGCCAAGTAACTGACTATTCA
Chk1	CHEK1	NM_001274	Forward Primer	GATAAATTGGTACAAGGGATCAGCTT
Chk2	CHEK2	NM_007194	Probe	AGTCCCAACAGAAACAAGAACTTCAGGCG
Chk2	CHEK2	NM_007194	Reverse Primer	CAGTCCACAGCACGGTTATACC
Chk2	CHEK2	NM_007194	Forward Primer	ATGTGGAACCCCCACCTACTT
CIAP1	BIRC2	NM_001166	Probe	TGACATAGCATCATCCTTTGGTTCCCAGTT
CIAP1	BIRC2	NM_001166	Reverse Primer	GGAAAATGCCTCCGGTGTT
CIAP1	BIRC2	NM_001166	Forward Primer	TGCCTGTGGTGGGAAGCT
cIAP2	BIRC3	NM_001165	Probe	TCTCCATCAAATCCTGTAAACTCCAGAGCA
cIAP2	BIRC3	NM_001165	Reverse Primer	CTTCTCATCAAGGCAGAAAAATCTT
cIAP2	BIRC3	NM_001165	Forward Primer	GGATATTTCCGTGGCTCTTATTCA
c-kit	KIT	NM_000222	Probe	TTACAGCGACAGTCATGGCCGCAT
c-kit	KIT	NM_000222	Reverse Primer	GGCACTCGGCTTGAGCAT
c-kit	KIT	NM_000222	Forward Primer	GAGGCAACTGCTTATGGCTTAATTA
CKS1B	CKS1B	NM_001826	Probe	TGAACGCCAAGATTCCTCCATTCA
CKS1B	CKS1B	NM_001826	Reverse Primer	TAATGGACCCATCCCTGACT
CKS1B	CKS1B	NM_001826	Forward Primer	GGTCCCTAAAACCCATCTGA
CKS2	CKS2	NM_001827	Probe	CTGCGCCCGCTCTTCGCG
CKS2	CKS2	NM_001827	Reverse Primer	CGCTGCAGAAAATGAAACGA
CKS2	CKS2	NM_001827	Forward Primer	GGCTGGACGTGGTTTTGTCT
Claudin 4	CLDN4	NM_001305	Probe	CGCACAGACAAGCCTTACTCCGCC
Claudin 4	CLDN4	NM_001305	Reverse Primer	CAGAGCGGGCAGCAGAATA
Claudin 4	CLDN4	NM_001305	Forward Primer	GGCTGCTTTGCTGCAACTG
CLDN1	CLDN1	NM_021101	Probe	TGTTCCTGTCCCCGAAAAACAACC
CLDN1	CLDN1	NM_021101	Reverse Primer	TGGATAGGGCCTTGGTGTT
CLDN1	CLDN1	NM_021101	Forward Primer	TCTGGGAGGTGCCCTACTT
CLDN7	CLDN7	NM_001307	Probe	TGCACTGCTCTCCTGTTCCTGTCC
CLDN7	CLDN7	NM_001307	Reverse Primer	GTACCCAGCCTTGCTCTCAT
CLDN7	CLDN7	NM_001307	Forward Primer	GGTCTGCCCTAGTCATCCTG
CLIC1	CLIC1	NM_001288	Probe	CGGGAAGAATTCGCTTCCACCTG
CLIC1	CLIC1	NM_001288	Reverse Primer	TCGATCTCCTCATCATCTGG
CLIC1	CLIC1	NM_001288	Forward Primer	CGGTACTTGAGCAATGCCTA
CLTC	CLTC	NM_004859	Probe	TCTCACATGCTGTACCCAAAGCCA
CLTC	CLTC	NM_004859	Reverse Primer	TGACTACAGGATCAGCGCTTC
CLTC	CLTC	NM_004859	Forward Primer	ACCGTATGGACAGCCACAG
CLU	CLU	NM_001831	Probe	CCCTTCAGCCTGCCCCACCG
CLU	CLU	NM_001831	Reverse Primer	TGCGGGACTTGGGAAAGA
CLU	CLU	NM_001831	Forward Primer	CCCCAGGATACCTACCACTACCT
cMet	MET	NM_000245	Probe	TGCCTCTCTGCCCCACCCTTTGT
cMet	MET	NM_000245	Reverse Primer	CTCCGATCGCACACATTTGT
cMet	MET	NM_000245	Forward Primer	GACATTTCCAGTCCTGCAGTCA
c-myb	MYB	NM_005375	Probe	AACTTCCACCCCCCTCATTGGTCACA
c-myb	MYB	NM_005375	Reverse Primer	CTGGTCTCTATGAAATGGTGTTGTAAC
c-myb	MYB	NM_005375	Forward Primer	AACTCAGACTTGGAAATGCCTTCT
cMYC	MYC	NM_002467	Probe	TCTGACACTGTCCAACTTGACCCTCTT
cMYC	MYC	NM_002467	Reverse Primer	CGGTTGTTGCTGATCTGTCTCA
cMYC	MYC	NM_002467	Forward Primer	TCCCTCCACTCGGAAGGACTA
CNN	CNN1	NM_001299	Probe	TCCTTTCGTCTTCGCCATGCTGG
CNN	CNN1	NM_001299	Reverse Primer	TCACTCCCACGTTCACCTTGT
CNN	CNN1	NM_001299	Forward Primer	TCCACCCTCCTGGCTTTG
COL1A1	COL1A1	NM_000088	Probe	TCCTGCGCCTGATGTCCACCG
COL1A1	COL1A1	NM_000088	Reverse Primer	CAGTGGTAGGTGATGTTCTGGGA
COL1A1	COL1A1	NM_000088	Forward Primer	GTGGCCATCCAGCTGACC
COL1A2	COL1A2	NM_000089	Probe	TCTCCTAGCCAGACGTGTTTCTTGTCCTTG
COL1A2	COL1A2	NM_000089	Reverse Primer	AAACTGGCTGCCAGCATTG
COL1A2	COL1A2	NM_000089	Forward Primer	CAGCCAAGAACTGGTATAGGAGCT
COPS3	COPS3	NM_003653	Probe	CGAAACGCTATTCTCACAGGTTCAGC
COPS3	COPS3	NM_003653	Reverse Primer	CTCCCCATTACAAGTGCTGA
COPS3	COPS3	NM_003653	Forward Primer	ATGCCCAGTGTTCCTGACTT
COX2	PTGS2	NM_000963	Probe	CAGGATACAGCTCCACAGCATCGATGTC
COX2	PTGS2	NM_000963	Reverse Primer	GCCGAGGCTTTTCTACCAGAA
COX2	PTGS2	NM_000963	Forward Primer	TCTGCAGAGTTGGAAGCACTCTA
COX3	MT-CO3	GHI_MITO_COX3	Probe	CGACGGCATCTACGGCTCAACAT
COX3	MT-CO3	GHI_MITO_COX3	Reverse Primer	GACGTGAAGTCCGTGGAAG
COX3	MT-CO3	GHI_MITO_COX3	Forward Primer	TCGAGTCTCCCTTCACCATT
CP	CP	NM_000096	Probe	TCTTCAGGGCCTCTCTCCTTTCGA
CP	CP	NM_000096	Reverse Primer	CCAGGATGCCAAGATGCT
CP	CP	NM_000096	Forward Primer	CGTGAGTACACAGATGCCTCC
CRBP	RBP1	NM_002899	Probe	TCTGCTTGGGCCTCACTGCACCT
CRBP	RBP1	NM_002899	Reverse Primer	GCTGATTGGTTGGGACAAGGT
CRBP	RBP1	NM_002899	Forward Primer	TGGTCTGCAAGCAAGTATTCAAG
CREBBP	CREBBP	NM_004380	Probe	CCTCGCGATGCTGCCTACTACAGCTATC
CREBBP	CREBBP	NM_004380	Reverse Primer	GAAACACTTCTCACAGAAATGATACCTATT
CREBBP	CREBBP	NM_004380	Forward Primer	TGGGAAGCAGCTGTGTACCAT
CRIP2	CRIP2	NM_001312	Probe	CCGATGTTCACGCCTTTGGGTC
CRIP2	CRIP2	NM_001312	Reverse Primer	CAGGGGCTTCTCGTAGATGT
CRIP2	CRIP2	NM_001312	Forward Primer	GTGCTACGCCACCCTGTT
cripto	TDGF1	NM_003212	Probe	CCTGGCTGCCCAAGAAGTGTTCCCT
cripto	TDGF1	NM_003212	Reverse Primer	TGACCGTGCCAGCATTTACA
cripto	TDGF1	NM_003212	Forward Primer	GGGTCTGTGCCCCATGAC
CRK	CRK	NM_016823	Probe	ACTCGCTTCTGGATAACCCTGGCA
CRK	CRK	NM_016823	Reverse Primer	TGTCTTGTCGTAGGCATTGG
CRK	CRK	NM_016823	Forward Primer	CTCCCTAACCTCCAGAATGG
CRMP1	CRMP1	NM_001313	Probe	ACCGTCATACATGCCCCTGGAAAC
CRMP1	CRMP1	NM_001313	Reverse Primer	GGGTGTAGCTGGTACCTCGT
CRMP1	CRMP1	NM_001313	Forward Primer	AAGGTTTTTGGATTGCAAGG
CRYAB	CRYAB	NM_001885	Probe	TGTTCATCCTGGCGCTCTTCATGT
CRYAB	CRYAB	NM_001885	Reverse Primer	GAACTCCCTGGAGATGAAACC
CRYAB	CRYAB	NM_001885	Forward Primer	GATGTGATTGAGGTGCATGG
CSEL1	CSE1L	NM_001316	Probe	ACGGCTCTTTACTATGCGAGGGCC
CSEL1	CSE1L	NM_001316	Reverse Primer	GCAGCTGTAAAGAGAGTGGCAT
CSEL1	CSE1L	NM_001316	Forward Primer	TTACGCAGCTCATGCTCTTG
CSF1	CSF1	NM_000757	Probe	TCAGATGGAGACCTCGTGCCAAATTACA
CSF1	CSF1	NM_000757	Reverse Primer	CAACTGTTCCTGGTCTACAAACTCA
CSF1	CSF1	NM_000757	Forward Primer	TGCAGCGGCTGATTGACA
CSK	CSK	NM_004383	Probe	TCCCGATGGTCTGCAGCAGCT
CSK	CSK	NM_004383	Reverse Primer	CATCACGTCTCCGAACTCC
CSK	CSK	NM_004383	Forward Primer	CCTGAACATGAAGGAGCTGA
c-Src	SRC	NM_005417	Probe	AACCGCTCTGACTCCCGTCTGGTG
c-Src	SRC	NM_005417	Reverse Primer	CTCTCGGGTTCTCTGCATTGA
c-Src	SRC	NM_005417	Forward Primer	TGAGGAGTGGTATTTTGGCAAGA
CTAG1B	CTAG1B	NM_001327	Probe	CCACATCAACAGGGAAAGCTGCTG
CTAG1B	CTAG1B	NM_001327	Reverse Primer	AACACGGGCAGAAAGCACT
CTAG1B	CTAG1B	NM_001327	Forward Primer	GCTCTCCATCAGCTCCTGTC
CTGF	CTGF	NM_001901	Probe	AACATCATGTTCTTCTTCATGACCTCGC
CTGF	CTGF	NM_001901	Reverse Primer	AGTTGTAATGGCAGGCACAG
CTGF	CTGF	NM_001901	Forward Primer	GAGTTCAAGTGCCCTGACG
CTHRC1	CTHRC1	NM_138455	Probe	ACCAACGCTGACAGCATGCATTTC
CTHRC1	CTHRC1	NM_138455	Reverse Primer	TCAGCTCCATTGAATGTGAAA
CTHRC1	CTHRC1	NM_138455	Forward Primer	GCTCACTTCGGCTAAAATGC
CTLA4	CTLA4	NM_005214	Probe	CACCTGGCTGTCAGCCTGCCG
CTLA4	CTLA4	NM_005214	Reverse Primer	GTAGGTTGCCGCACAGACTTC
CTLA4	CTLA4	NM_005214	Forward Primer	CACTGAGGTCCGGGTGACA
CTNNBIP1	CTNNBIP1	NM_020248	Probe	CTTTGCAGCTACTGCCTCCGGTCT
CTNNBIP1	CTNNBIP1	NM_020248	Reverse Primer	AGCATCCAGGGTGTTCCA
CTNNBIP1	CTNNBIP1	NM_020248	Forward Primer	GTTTTCCAGGTCGGAGACG
CTSB	CTSB	NM_001908	Probe	CCCCGTGGAGGGAGCTTTCTC
CTSB	CTSB	NM_001908	Reverse Primer	GCAGGAAGTCCGAATACACA
CTSB	CTSB	NM_001908	Forward Primer	GGCCGAGATCTACAAAAACG
CTSD	CTSD	NM_001909	Probe	ACCCTGCCCGCGATCACACTGA
CTSD	CTSD	NM_001909	Reverse Primer	GGGACAGCTTGTAGCCTTTGC
CTSD	CTSD	NM_001909	Forward Primer	GTACATGATCCCCTGTGAGAAGGT
CTSH	CTSH	NM_004390	Probe	TGGCTACATCCTTGACAAAGCCGA
CTSH	CTSH	NM_004390	Reverse Primer	CATCGCTTCCTCGTCATAGA
CTSH	CTSH	NM_004390	Forward Primer	GCAAGTTCCAACCTGGAAAG
CTSL	CTSL1	NM_001912	Probe	TTGAGGCCCAGAGCAGTCTACCAGATTCT
CTSL	CTSL1	NM_001912	Reverse Primer	CCATTGCAGCCTTCATTGC
CTSL	CTSL1	NM_001912	Forward Primer	GGGAGGCTTATCTCACTGAGTGA
CTSL2	CTSL2	NM_001333	Probe	CTTGAGGACGCGAACAGTCCACCA
CTSL2	CTSL2	NM_001333	Reverse Primer	ACCATTGCAGCCCTGATTG
CTSL2	CTSL2	NM_001333	Forward Primer	TGTCTCACTGAGCGAGCAGAA
CUL1	CUL1	NM_003592	Probe	CAGCCACAAAGCCAGCGTCATTGT
CUL1	CUL1	NM_003592	Reverse Primer	GCGACCACAAGCCTTATCAAG
CUL1	CUL1	NM_003592	Forward Primer	ATGCCCTGGTAATGTCTGCAT
CUL4A	CUL4A	NM_003589	Probe	TATGTGCTGCAGAACTCCACGCTG
CUL4A	CUL4A	NM_003589	Reverse Primer	AATCCCATATCCCAGATGGA
CUL4A	CUL4A	NM_003589	Forward Primer	AAGCATCTTCCTGTTCTTGGA
CXCL12	CXCL12	NM_000609	Probe	TTCTTCGAAAGCCATGTTGCCAGA
CXCL12	CXCL12	NM_000609	Reverse Primer	TTTGAGATGCTTGACGTTGG
CXCL12	CXCL12	NM_000609	Forward Primer	GAGCTACAGATGCCCATGC
CXCR4	CXCR4	NM_003467	Probe	CTGAAACTGGAACACAACCACCCACAAG
CXCR4	CXCR4	NM_003467	Reverse Primer	AGGATAAGGCCAACCATGATGT
CXCR4	CXCR4	NM_003467	Forward Primer	TGACCGCTTCTACCCCAATG
CYBA	CYBA	NM_000101	Probe	TACTCCAGCAGGCACACAAACACG
CYBA	CYBA	NM_000101	Reverse Primer	GTGGAGCCCTTCTTCCTCTT
CYBA	CYBA	NM_000101	Forward Primer	GGTGCCTACTCCATTGTGG
CYP1B1	CYP1B1	NM_000104	Probe	CTCATGCCACCACTGCCAACACCTC
CYP1B1	CYP1B1	NM_000104	Reverse Primer	GGGAATGTGGTAGCCCAAGA
CYP1B1	CYP1B1	NM_000104	Forward Primer	CCAGCTTTGTGCCTGTCACTAT
CYP2C8	CYP2C8	NM_000770	Probe	TTTTCTCAACTCCTCCACAAGGCA
CYP2C8	CYP2C8	NM_000770	Reverse Primer	AGTGGGATCACAGGGTGAAG
CYP2C8	CYP2C8	NM_000770	Forward Primer	CCGTGTTCAAGAGGAAGCTC
CYP3A4	CYP3A4	NM_017460	Probe	CACACCCTTTGGAAGTGGACCCAGAA
CYP3A4	CYP3A4	NM_017460	Reverse Primer	GCAAACCTCATGCCAATGC
CYP3A4	CYP3A4	NM_017460	Forward Primer	AGAACAAGGACAACATAGATCCTTACATAT
CYR61	CYR61	NM_001554	Probe	CAGCACCCTTGGCAGTTTCGAAAT
CYR61	CYR61	NM_001554	Reverse Primer	GTGGCTGCATTAGTGTCCAT
CYR61	CYR61	NM_001554	Forward Primer	TGCTCATTCTTGAGGAGCAT
DAPK1	DAPK1	NM_004938	Probe	TCATATCCAAACTCGCCTCCAGCCG
DAPK1	DAPK1	NM_004938	Reverse Primer	TCTCTTTCAGCAACGATGTGTCTT
DAPK1	DAPK1	NM_004938	Forward Primer	CGCTGACATCATGAATGTTCCT
DCC	DCC	NM_005215	Probe	ATCACTGGAACTCCTCGGTCGGAC
DCC	DCC	NM_005215	Reverse Primer	TGAATGCCATCTTTCTTCCA
DCC	DCC	NM_005215	Forward Primer	AAATGTCCTCCTCGACTGCT
DCC_exons18-23	DCC	X76132_18-23	Probe	CAGCCACGATGACCACTACCAGCACT
DCC_exons18-23	DCC	X76132_18-23	Reverse Primer	GAGCGTCGGGTGCAAATC
DCC_exons18-23	DCC	X76132_18-23	Forward Primer	GGTCACCGTTGGTGTCATCA
DCC_exons6-7	DCC	X76132_6-7	Probe	TGCTTCCTCCCACTATCTGAAAATAA
DCC_exons6-7	DCC	X76132_6-7	Reverse Primer	CACCACCCCAAGTATCCGTAAG
DCC_exons6-7	DCC	X76132_6-7	Forward Primer	ATGGAGATGTGGTCATTCCTAGTG
DCK	DCK	NM_000788	Probe	AGCTGCCCGTCTTTCTCAGCCAGC
DCK	DCK	NM_000788	Reverse Primer	CGATGTTCCCTTCGATGGAG
DCK	DCK	NM_000788	Forward Primer	GCCGCCACAAGACTAAGGAAT
DDB1	DDB1	NM_001923	Probe	AATTGGAATCCACGAGCATGCCAGC
DDB1	DDB1	NM_001923	Reverse Primer	TCCTTTGATGCCTGGTAAGTCA
DDB1	DDB1	NM_001923	Forward Primer	TGCGGATCATCCGGAATG
DET1	DET1	NM_017996	Probe	CTATGCCCGGGACTCGGGCCT
DET1	DET1	NM_017996	Reverse Primer	CCCGCCTGGATCTCAAACT
DET1	DET1	NM_017996	Forward Primer	CTTGTGGAGATCACCCAATCAG
DHFR	DHFR	NM_000791	Probe	CCCAACTGAGTCCCCAGCACCT
DHFR	DHFR	NM_000791	Reverse Primer	GTGGAATGGCAGCTCACTGTAG
DHFR	DHFR	NM_000791	Forward Primer	TTGCTATAACTAAGTGCTTCTCCAAGA
DHPS	DHPS	NM_013407	Probe	CTCATTGGGCACCAGCAGGTTTCC
DHPS	DHPS	NM_013407	Reverse Primer	GCATCAGCCAGTCCTCAAACT
DHPS	DHPS	NM_013407	Forward Primer	GGGAGAACGGGATCAATAGGAT
DIABLO	DIABLO	NM_019887	Probe	AAGTTACGCTGCGCGACAGCCAA
DIABLO	DIABLO	NM_019887	Reverse Primer	ACACAAACACTGTCTGTACCTGAAGA
DIABLO	DIABLO	NM_019887	Forward Primer	CACAATGGCGGCTCTGAAG
DIAPH1	DIAPH1	NM_005219	Probe	TTCTTCTGTCTCCCGCCGCTTC
DIAPH1	DIAPH1	NM_005219	Reverse Primer	AGTTTTGCTCGCCTCATCTT
DIAPH1	DIAPH1	NM_005219	Forward Primer	CAAGCAGTCAAGGAGAACCA
DICER1	DICER1	NM_177438	Probe	AGAAAAGCTGTTTGTCTCCCCAGCA
DICER1	DICER1	NM_177438	Reverse Primer	GGCAGTGAAGGCGATAAAGT
DICER1	DICER1	NM_177438	Forward Primer	TCCAATTCCAGCATCACTGT
DKK1	DKK1	NM_012242	Probe	AGTGCCGCACTCCTCGTCCTCT
DKK1	DKK1	NM_012242	Reverse Primer	GGGACTAGCGCAGTACTCATC
DKK1	DKK1	NM_012242	Forward Primer	TGACAACTACCAGCCGTACC
DLC1	DLC1	NM_006094	Probe	AAAGTCCATTTGCCACTGATGGCA
DLC1	DLC1	NM_006094	Reverse Primer	CACCTCTTGCTGTCCCTTTG
DLC1	DLC1	NM_006094	Forward Primer	GATTCAGACGAGGATGAGCC
DPYD	DPYD	NM_000110	Probe	CAGTGCCTACAGTCTCGAGTCTGCCAGTG
DPYD	DPYD	NM_000110	Reverse Primer	GATGTCCGCCGAGTCCTTACT
DPYD	DPYD	NM_000110	Forward Primer	AGGACGCAAGGAGGGTTTG
DR4	TNFRSF10A	NM_003844	Probe	CAATGCTTCCAACAATTTGTTTGCTTGCC
DR4	TNFRSF10A	NM_003844	Reverse Primer	TCTTCATCTGATTTACAAGCTGTACATG
DR4	TNFRSF10A	NM_003844	Forward Primer	TGCACAGAGGGTGTGGGTTAC
DR5	TNFRSF10B	NM_003842	Probe	CAGACTTGGTGCCCTTTGACTCC
DR5	TNFRSF10B	NM_003842	Reverse Primer	CCATGAGGCCCAACTTCCT
DR5	TNFRSF10B	NM_003842	Forward Primer	CTCTGAGACAGTGCTTCGATGACT
DRG1	DRG1	NM_004147	Probe	ACCTTTCCCATCCTTGGCACCTTC
DRG1	DRG1	NM_004147	Reverse Primer	TGCAATGACTTGACGACCTC
DRG1	DRG1	NM_004147	Forward Primer	CCTGGATCTCCCAGGTATCA
DSP	DSP	NM_004415	Probe	CAGGGCCATGACAATCGCCAA
DSP	DSP	NM_004415	Reverse Primer	CCTGCCGCATTGTTTTCAG
DSP	DSP	NM_004415	Forward Primer	TGGCACTACTGCATGATTGACA
DTYMK	DTYMK	NM_012145	Probe	CGCCCTGGCTCAACTTTTCCTTAA
DTYMK	DTYMK	NM_012145	Reverse Primer	AATGCGTATCTGTCCACGAC
DTYMK	DTYMK	NM_012145	Forward Primer	AAATCGCTGGGAACAAGTG
DUSP1	DUSP1	NM_004417	Probe	CGAGGCCATTGACTTCATAGACTCCA
DUSP1	DUSP1	NM_004417	Reverse Primer	GACAAACACCCTTCCTCCAG
DUSP1	DUSP1	NM_004417	Forward Primer	AGACATCAGCTCCTGGTTCA
DUSP2	DUSP2	NM_004418	Probe	CCTCCTGGAACCAGGCACTGATCT
DUSP2	DUSP2	NM_004418	Reverse Primer	CACCCAGTCAATGAAGCCTA
DUSP2	DUSP2	NM_004418	Forward Primer	TATCCCTGTGGAGGACAACC
DUT	DUT	NM_001948	Probe	ATCAGCCCACTTGACCACCCAGTT
DUT	DUT	NM_001948	Reverse Primer	CTCTTGCCTGTGCTTCCAC
DUT	DUT	NM_001948	Forward Primer	ACACATGGAGTGCTTCTGGA
DYRK1B	DYRK1B	NM_004714	Probe	CACCTGAAGCGGCACTTCATGTTC
DYRK1B	DYRK1B	NM_004714	Reverse Primer	AATACCAGGCACAGGTGGTT
DYRK1B	DYRK1B	NM_004714	Forward Primer	AGCATGACACGGAGATGAAG
E2F1	E2F1	NM_005225	Probe	CAGAAGAACAGCTCAGGGACCCCT
E2F1	E2F1	NM_005225	Reverse Primer	CAGGCCTCAGTTCCTTCAGT
E2F1	E2F1	NM_005225	Forward Primer	ACTCCCTCTACCCTTGAGCA
EDN1	EDN1	NM_001955	Probe	CACTCCCGAGCACGTTGTTCCGT
EDN1	EDN1	NM_001955	Reverse Primer	TGGACCTAGGGCTTCCAAGTC
EDN1	EDN1	NM_001955	Forward Primer	TGCCACCTGGACATCATTTG
EFNA1	EFNA1	NM_004428	Probe	CAACCTCAAGCAGCGGTCTTCATG
EFNA1	EFNA1	NM_004428	Reverse Primer	TTGCCACTGACAGTCACCTT
EFNA1	EFNA1	NM_004428	Forward Primer	TACATCTCCAAACCCATCCA
EFNA3	EFNA3	NM_004952	Probe	CCTCAGACACTTCCAGTGCAGGTTG
EFNA3	EFNA3	NM_004952	Reverse Primer	CAGCAGACGAACACCTTCAT
EFNA3	EFNA3	NM_004952	Forward Primer	ACTACATCTCCACGCCCACT
EFNB1	EFNB1	NM_004429	Probe	CCCTCAACCCCAAGTTCCTGAGTG
EFNB1	EFNB1	NM_004429	Reverse Primer	GGATAGATCACCAAGCCCTTC
EFNB1	EFNB1	NM_004429	Forward Primer	GGAGCCCGTATCCTGGAG
EFNB2	EFNB2	NM_004093	Probe	CGGACAGCGTCTTCTGCCCTCACT
EFNB2	EFNB2	NM_004093	Reverse Primer	GTAGTCCCCGCTGACCTTCTC
EFNB2	EFNB2	NM_004093	Forward Primer	TGACATTATCATCCCGCTAAGGA
EFP	TRIM25	NM_005082	Probe	TGATGCTTTCTCCAGAAACTCGAACTCA
EFP	TRIM25	NM_005082	Reverse Primer	TGTTGAGATTCCTCGCAGTT
EFP	TRIM25	NM_005082	Forward Primer	TTGAACAGAGCCTGACCAAG
EGFR	EGFR	NM_005228	Probe	CACCTGGGCAGCTGCCAA
EGFR	EGFR	NM_005228	Reverse Primer	ATTGGGACAGCTTGGATCA
EGFR	EGFR	NM_005228	Forward Primer	TGTCGATGGACTTCCAGAAC
EGLN1	EGLN1	NM_022051	Probe	CATTGCCCGGATAACAAGCAACCATG
EGLN1	EGLN1	NM_022051	Reverse Primer	TTTGGATTATCAACATGACGTACATAAC
EGLN1	EGLN1	NM_022051	Forward Primer	TCAATGGCCGGACGAAAG
EGLN3	EGLN3	NM_022073	Probe	CCGGCTGGGCAAATACTACGTCAA
EGLN3	EGLN3	NM_022073	Reverse Primer	CCACCATTGCCTTAGACCTC
EGLN3	EGLN3	NM_022073	Forward Primer	GCTGGTCCTCTACTGCGG
EGR1	EGR1	NM_001964	Probe	CGGATCCTTTCCTCACTCGCCCA
EGR1	EGR1	NM_001964	Reverse Primer	CTCCAGCTTAGGGTAGTTGTCCAT
EGR1	EGR1	NM_001964	Forward Primer	GTCCCCGCTGCAGATCTCT
EGR3	EGR3	NM_004430	Probe	ACCCAGTCTCACCTTCTCCCCACC
EGR3	EGR3	NM_004430	Reverse Primer	TGCCTGAGAAGAGGTGAGGT
EGR3	EGR3	NM_004430	Forward Primer	CCATGTGGATGAATGAGGTG
EI24	EI24	NM_004879	Probe	CCTCAAATGCCAGGTCAGCTATATCCTG
EI24	EI24	NM_004879	Reverse Primer	GTGAGGCTTCCTCCCTGATA
EI24	EI24	NM_004879	Forward Primer	AAAGTGGTGAATGCCATTTG
EIF4E	EIF4E	NM_001968	Probe	ACCACCCCTACTCCTAATCCCCCGACT
EIF4E	EIF4E	NM_001968	Reverse Primer	TTAGATTCCGTTTTCTCCTCTTCTG
EIF4E	EIF4E	NM_001968	Forward Primer	GATCTAAGATGGCGACTGTCGAA
EIF4EL3	EIF4E2	NM_004846	Probe	TGACCCTCTCCCTCTCTGGATGGCA
EIF4EL3	EIF4E2	NM_004846	Reverse Primer	TGACGCCAGCTTCAATGATG
EIF4EL3	EIF4E2	NM_004846	Forward Primer	AAGCCGCGGTTGAATGTG
ELAVL1	ELAVL1	NM_001419	Probe	CACCCCACCCTCCACCTCAATC
ELAVL1	ELAVL1	NM_001419	Reverse Primer	GTGAGGTAGGTCTGGGGAAG
ELAVL1	ELAVL1	NM_001419	Forward Primer	GACAGGAGGCCTCTATCCTG
EMP1	EMP1	NM_001423	Probe	CCAGAGAGCCTCCCTGCAGCCA
EMP1	EMP1	NM_001423	Reverse Primer	GAACAGCTGGAGGCCAAGTC
EMP1	EMP1	NM_001423	Forward Primer	GCTAGTACTTTGATGCTCCCTTGAT
EMR3	EMR3	NM_032571	Probe	TCAACAGCCTCCAAGGCTTCTTCA
EMR3	EMR3	NM_032571	Reverse Primer	TGAGGAGGCAGTAGACCAAGA
EMR3	EMR3	NM_032571	Forward Primer	TGGCCTACCTCTTCACCATC
EMS1	CTTN	NM_005231	Probe	ATCCTCCCCTGCCCCGCG
EMS1	CTTN	NM_005231	Reverse Primer	TGCACTGTGCGTCCCAAT
EMS1	CTTN	NM_005231	Forward Primer	GGCAGTGTCACTGAGTCCTTGA
ENO1	ENO1	NM_001428	Probe	CTGCAACTGCCTCCTGCTCAAAGTCA
ENO1	ENO1	NM_001428	Reverse Primer	CGGTCACGGAGCCAATCT
ENO1	ENO1	NM_001428	Forward Primer	CAAGGCCGTGAACGAGAAGT
EP300	EP300	NM_001429	Probe	CACTGACATCATGGCTGGCCTTG
EP300	EP300	NM_001429	Reverse Primer	TGTTCAAAGGTTGACCATGC
EP300	EP300	NM_001429	Forward Primer	AGCCCCAGCAACTACAGTCT
EPAS1	EPAS1	NM_001430	Probe	TGTCGCCATCTTGGGTCACCACG
EPAS1	EPAS1	NM_001430	Reverse Primer	TGCTGATGTTTTCTGACAGAAAGAT
EPAS1	EPAS1	NM_001430	Forward Primer	AAGCCTTGGAGGGTTTCATTG
EpCAM	TACSTD1	NM_002354	Probe	CCGCTCTCATCGCAGTCAGGATCAT
EpCAM	TACSTD1	NM_002354	Reverse Primer	TGCACTGCTTGGCCTTAAAGA
EpCAM	TACSTD1	NM_002354	Forward Primer	GGGCCCTCCAGAACAATGAT
EPHA2	EPHA2	NM_004431	Probe	TGCGCCCGATGAGATCACCG
EPHA2	EPHA2	NM_004431	Reverse Primer	GTGGCGTGCCTCGAAGTC
EPHA2	EPHA2	NM_004431	Forward Primer	CGCCTGTTCACCAAGATTGAC
EPHB2	EPHB2	NM_004442	Probe	CACCTGATGCATGATGGACACTGC
EPHB2	EPHB2	NM_004442	Reverse Primer	GTAATGCTGTCCACGGTGC
EPHB2	EPHB2	NM_004442	Forward Primer	CAACCAGGCAGCTCCATC
EPHB4	EPHB4	NM_004444	Probe	CGTCCCATTTGAGCCTGTCAATGT
EPHB4	EPHB4	NM_004444	Reverse Primer	AGGTACCTCTCGGTCAGTGG
EPHB4	EPHB4	NM_004444	Forward Primer	TGAACGGGGTATCCTCCTTA
EphB6	EPHB6	NM_004445	Probe	CCTTGCACCTCAAACCAAAGCTCC
EphB6	EPHB6	NM_004445	Reverse Primer	CCAGTGTAGCATGAGTGCTGA
EphB6	EPHB6	NM_004445	Forward Primer	ACTGGTCCTCCATCGGCT
EPM2A	EPM2A	NM_005670	Probe	CTGCCTCTGCCCAAAGCAAATGTC
EPM2A	EPM2A	NM_005670	Reverse Primer	AGTGGAAATGTGTCCTGGCT
EPM2A	EPM2A	NM_005670	Forward Primer	ACTGTGGCACTTAGGGGAGA
ErbB3	ERBB3	NM_001982	Probe	CCTCAAAGGTACTCCCTCCTCCCGG
ErbB3	ERBB3	NM_001982	Reverse Primer	GAACTGAGACCCACTGAAGAAAGG
ErbB3	ERBB3	NM_001982	Forward Primer	CGGTTATGTCATGCCAGATACAC
ERCC1	ERCC1	NM_001983	Probe	CAGCAGGCCCTCAAGGAGCTG
ERCC1	ERCC1	NM_001983	Reverse Primer	CGGCCAGGATACACATCTTA
ERCC1	ERCC1	NM_001983	Forward Primer	GTCCAGGTGGATGTGAAAGA
ERCC2	ERCC2	NM_000400	Probe	AGGCCACGGTGCTCTCCATGTACT
ERCC2	ERCC2	NM_000400	Reverse Primer	CAAGGATCCCCTGCTCATAC
ERCC2	ERCC2	NM_000400	Forward Primer	TGGCCTTCTTCACCAGCTA
EREG	EREG	NM_001432	Probe	TTGTTTGCATGGACAGTGCATCTATCTGGT
EREG	EREG	NM_001432	Reverse Primer	CACACCTGCAGTAGTTTTGACTCA
EREG	EREG	NM_001432	Forward Primer	ATAACAAAGTGTAGCTCTGACATGAATG
ERK1	MAPK3	NM_002746	Probe	CGCTGGCTCACCCCTACCTG
ERK1	MAPK3	NM_002746	Reverse Primer	CTCATCCGTCGGGTCATAGT
ERK1	MAPK3	NM_002746	Forward Primer	ACGGATCACAGTGGAGGAAG
ERK2	MAPK1	NM_002745	Probe	TCTCCAGCCCGTCTTGGCTT
ERK2	MAPK1	NM_002745	Reverse Primer	AAACGGCTCAAAGGAGTCAA
ERK2	MAPK1	NM_002745	Forward Primer	AGTTCTTGACCCCTGGTCCT
ESPL1	ESPL1	NM_012291	Probe	CTGGCCCTCATGTCCCCTTCACG
ESPL1	ESPL1	NM_012291	Reverse Primer	TGTAGGGCAGACTTCCTCAAACA
ESPL1	ESPL1	NM_012291	Forward Primer	ACCCCCAGACCGGATCAG
EstR1	ESR1	NM_000125	Probe	CTGGAGATGCTGGACGCCC
EstR1	ESR1	NM_000125	Reverse Primer	GGCTAGTGGGCGCATGTAG
EstR1	ESR1	NM_000125	Forward Primer	CGTGGTGCCCCTCTATGAC
ETV4	ETV4	NM_001986	Probe	CAGACAAATCGCCATCAAGTCCCC
ETV4	ETV4	NM_001986	Reverse Primer	ACTGTCCAAGGGCACCAG
ETV4	ETV4	NM_001986	Forward Primer	TCCAGTGCCTATGACCCC
F3	F3	NM_001993	Probe	TGGCACGGGTCTTCTCCTACC
F3	F3	NM_001993	Reverse Primer	AACCGGTGCTCTCCACATTC
F3	F3	NM_001993	Forward Primer	GTGAAGGATGTGAAGCAGACGTA
FABP4	FABP4	NM_001442	Probe	CTGGCATGGCCAAACCTAACATGA
FABP4	FABP4	NM_001442	Reverse Primer	CATCCCCATTCACACTGATG
FABP4	FABP4	NM_001442	Forward Primer	GCTTTGCCACCAGGAAAGT
FAP	FAP	NM_004460	Probe	CGGCCTGTCCACGAACCACTTATA
FAP	FAP	NM_004460	Reverse Primer	GGAAGTGGGTCATGTGGG
FAP	FAP	NM_004460	Forward Primer	CTGACCAGAACCACGGCT
fas	FAS	NM_000043	Probe	TCTGGACCCTCCTACCTCTGGTTCTTACGT
fas	FAS	NM_000043	Reverse Primer	GGCATTAACACTTTTGGACGATAA
fas	FAS	NM_000043	Forward Primer	GGATTGCTCAACAACCATGCT
fasl	FASLG	NM_000639	Probe	ACAACATTCTCGGTGCCTGTAACAAAGAA
fasl	FASLG	NM_000639	Reverse Primer	GCATGTAAGAAGACCCTCACTGAA
fasl	FASLG	NM_000639	Forward Primer	GCACTTTGGGATTCTTTCCATTAT
FASN	FASN	NM_004104	Probe	TCGCCCACCTACGTACTGGCCTAC
FASN	FASN	NM_004104	Reverse Primer	GCTTTGCCCGGTAGCTCT
FASN	FASN	NM_004104	Forward Primer	GCCTCTTCCTGTTCGACG
FBXO5	FBXO5	NM_012177	Probe	CCTCCAGGAGGCTACCTTCTTCATGTTCAC
FBXO5	FBXO5	NM_012177	Reverse Primer	GGATTGTAGACTGTCACCGAAATTC
FBXO5	FBXO5	NM_012177	Forward Primer	GGCTATTCCTCATTTTCTCTACAAAGTG
FBXW7	FBXW7	NM_033632	Probe	TCATTGCTCCCTAAAGAGTTGGCACTC
FBXW7	FBXW7	NM_033632	Reverse Primer	GTTCCAGGAATGAAAGCACA
FBXW7	FBXW7	NM_033632	Forward Primer	CCCCAGTTTCAACGAGACTT
FDXR	FDXR	NM_004110	Probe	AATCCACAGGATCCAAAATGGGCC
FDXR	FDXR	NM_004110	Reverse Primer	ATCTTGTCCTGGAGACCCAA
FDXR	FDXR	NM_004110	Forward Primer	GAGATGATTCAGTTACCGGGAG
FES	FES	NM_002005	Probe	CTCCTCAGCGGCTCCAGCTCATAT
FES	FES	NM_002005	Reverse Primer	CCAGGACTGTGAAGAGCTGTC
FES	FES	NM_002005	Forward Primer	CTCTGCAGGCCTAGGTGC
FGF18	FGF18	NM_003862	Probe	CAAGGAGACGGAATTCTACCTGTGC
FGF18	FGF18	NM_003862	Reverse Primer	GCTTGCCTTTGCGGTTCA
FGF18	FGF18	NM_003862	Forward Primer	CGGTAGTCAAGTCCGGATCAA
FGF2	FGF2	NM_002006	Probe	CCTGCAGACTGCTTTTTGCCCAAT
FGF2	FGF2	NM_002006	Reverse Primer	GTTTTGCAGCCTTACCCAAT
FGF2	FGF2	NM_002006	Forward Primer	AGATGCAGGAGAGAGGAAGC
FGFR1	FGFR1	NM_023109	Probe	ATAAAAAGACAACCAACGGCCGACTGC
FGFR1	FGFR1	NM_023109	Reverse Primer	GGGTGCCATCCACTTCACA
FGFR1	FGFR1	NM_023109	Forward Primer	CACGGGACATTCACCACATC
FGFR2 isoform 1	FGFR2	NM_000141	Probe	TCCCAGAGACCAACGTTCAAGCAGTTG
FGFR2 isoform 1	FGFR2	NM_000141	Reverse Primer	GAGTGAGAATTCGATCCAAGTCTTC
FGFR2 isoform 1	FGFR2	NM_000141	Forward Primer	GAGGGACTGTTGGCATGCA
FHIT	FHIT	NM_002012	Probe	TCGGCCACTTCATCAGGACGCAG
FHIT	FHIT	NM_002012	Reverse Primer	CTCTCTGGGTCGTCTGAAACAA
FHIT	FHIT	NM_002012	Forward Primer	CCAGTGGAGCGCTTCCAT
FIGF	FIGF	NM_004469	Probe	ATTGGTGGCCACACCACCTCCTTA
FIGF	FIGF	NM_004469	Reverse Primer	GCCGCAGGTTCTAGTTGCT
FIGF	FIGF	NM_004469	Forward Primer	GGTTCCAGCTTTCTGTAGCTGT
FLJ12455	GPATCH3	NM_022078	Probe	ACCCCTCACAAAGGCCATGTCTGT
FLJ12455	GPATCH3	NM_022078	Reverse Primer	GGCTGTCTGAAGCACAACTG
FLJ12455	GPATCH3	NM_022078	Forward Primer	CCACCAGCATGAAGTTTCG
FLJ20712	FLJ20712	AK000719	Probe	ATGTCTTTCCCAGCAGCTCTGCCT
FLJ20712	FLJ20712	AK000719	Reverse Primer	GCCACAGGAAACTTCCGA
FLJ20712	FLJ20712	AK000719	Forward Primer	GCCACACAAACATGCTCCT
FLT1	FLT1	NM_002019	Probe	CTACAGCACCAAGAGCGACGTGTG
FLT1	FLT1	NM_002019	Reverse Primer	TCCCACAGCAATACTCCGTA
FLT1	FLT1	NM_002019	Forward Primer	GGCTCCCGAATCTATCTTTG
FLT4	FLT4	NM_002020	Probe	AGCCCGCTGACCATGGAAGATCT
FLT4	FLT4	NM_002020	Reverse Primer	CCTGGAAGCTGTAGCAGACA
FLT4	FLT4	NM_002020	Forward Primer	ACCAAGAAGCTGAGGACCTG
FOS	FOS	NM_005252	Probe	TCCCAGCATCATCCAGGCCCAG
FOS	FOS	NM_005252	Reverse Primer	GGAGCGGGCTGTCTCAGA
FOS	FOS	NM_005252	Forward Primer	CGAGCCCTTTGATGACTTCCT
FOXO3A	FOXO3A	NM_001455	Probe	CTCTACAGCAGCTCAGCCAGCCTG
FOXO3A	FOXO3A	NM_001455	Reverse Primer	ACGGCTTGCTTACTGAAGGT
FOXO3A	FOXO3A	NM_001455	Forward Primer	TGAAGTCCAGGACGATGATG
FPGS	FPGS	NM_004957	Probe	ATGCCGTCTTCTGCCCTAACCTGA
FPGS	FPGS	NM_004957	Reverse Primer	GTTGCCTGTGGATGACACC
FPGS	FPGS	NM_004957	Forward Primer	CAGCCCTGCCAGTTTGAC
FRP1	SFRP1	NM_003012	Probe	TCCCCAGGGTAGAATTCAATCAGAGC
FRP1	SFRP1	NM_003012	Reverse Primer	CACATCCAAATGCAAACTGG
FRP1	SFRP1	NM_003012	Forward Primer	TTGGTACCTGTGGGTTAGCA
FST	FST	NM_006350	Probe	CCAGTGACAATGCCACTTATGCCAGC
FST	FST	NM_006350	Reverse Primer	CAGCTTCCTTCATGGCACACT
FST	FST	NM_006350	Forward Primer	GTAAGTCGGATGAGCCTGTCTGT
Furin	FURIN	NM_002569	Probe	CCCGGATGGTCTCCACGTCAT
Furin	FURIN	NM_002569	Reverse Primer	CTGGCATGTGGCACATGAG
Furin	FURIN	NM_002569	Forward Primer	AAGTCCTCGATACGCACTATAGCA
FUS	FUS	NM_004960	Probe	TCAATTGTAACATTCTCACCCAGGCCTTG
FUS	FUS	NM_004960	Reverse Primer	TGAAGTAATCAGCCACAGACTCAAT
FUS	FUS	NM_004960	Forward Primer	GGATAATTCAGACAACAACACCATCT
FUT1	FUT1	NM_000148	Probe	TCTGTCCCTGAACTCCCAGAACCA
FUT1	FUT1	NM_000148	Reverse Primer	CTGCCCAAAGCCAGATGTA
FUT1	FUT1	NM_000148	Forward Primer	CCGTGCTCATTGCTAACCA
FUT3	FUT3	NM_000149	Probe	AGCAGGCAACCACCATGTCATTTG
FUT3	FUT3	NM_000149	Reverse Primer	TGCGAATTATATCCCGATGA
FUT3	FUT3	NM_000149	Forward Primer	CAGTTCGGTCCAACAGAGAA
FUT6	FUT6	NM_000150	Probe	TGTGTACCCTAATGGGTCCCGCTT
FUT6	FUT6	NM_000150	Reverse Primer	GGTCCCTGTGCTGTCTGG
FUT6	FUT6	NM_000150	Forward Primer	CGTGTGTCTCAAGACGATCC
FXYD5	FXYD5	NM_014164	Probe	CACTGATGACACCACGACGCTCTC
FXYD5	FXYD5	NM_014164	Reverse Primer	GTGCTTGGGGATGGTCTCT
FXYD5	FXYD5	NM_014164	Forward Primer	AGAGCACCAAAGCAGCTCAT
FYN	FYN	NM_002037	Probe	CTGAAGCACGACAAGCTGGTCCAG
FYN	FYN	NM_002037	Reverse Primer	CTCCTCAGACACCACTGCAT
FYN	FYN	NM_002037	Forward Primer	GAAGCGCAGATCATGAAGAA
FZD1	FZD1	NM_003505	Probe	ACTTGAGCTCAGCGGAACACTGCA
FZD1	FZD1	NM_003505	Reverse Primer	GCGTACATGGAGCACAGGA
FZD1	FZD1	NM_003505	Forward Primer	GGTGCACCAGTTCTACCCTC
FZD2	FZD2	NM_001466	Probe	TGCGCTTCCACCTTCTTCACTGTC
FZD2	FZD2	NM_001466	Reverse Primer	GCGCTGCATGTCTACCAA
FZD2	FZD2	NM_001466	Forward Primer	TGGATCCTCACCTGGTCG
FZD6	FZD6	NM_003506	Probe	CGGAGCTAGCACCCCCAGGTTAAG
FZD6	FZD6	NM_003506	Reverse Primer	AGGTTCACCACAGTCCTGTTC
FZD6	FZD6	NM_003506	Forward Primer	AATGAGAGAGGTGAAAGCGG
G1P2	ISG15	NM_005101	Probe	CTGAGCAGCTCCATGTCGGTGTC
G1P2	ISG15	NM_005101	Reverse Primer	GATCTGCGCCTTCAGCTC
G1P2	ISG15	NM_005101	Forward Primer	CAACGAATTCCAGGTGTCC
GADD45	GADD45A	NM_001924	Probe	TTCATCTCAATGGAAGGATCCTGCC
GADD45	GADD45A	NM_001924	Reverse Primer	CCCGGCAAAAACAAATAAGT
GADD45	GADD45A	NM_001924	Forward Primer	GTGCTGGTGACGAATCCA
GADD45B	GADD45B	NM_015675	Probe	AACTTCAGCCCCAGCTCCCAAGTC
GADD45B	GADD45B	NM_015675	Reverse Primer	TGGGAGTTCATGGGTACAGA
GADD45B	GADD45B	NM_015675	Forward Primer	ACCCTCGACAAGACCACACT
GADD45G	GADD45G	NM_006705	Probe	CGCTGATCCAGGCTTTCTGCTGC
GADD45G	GADD45G	NM_006705	Reverse Primer	CGCACTATGTCGATGTCGTTCT
GADD45G	GADD45G	NM_006705	Forward Primer	CGCGCTGCAGATCCATTT
GAGE4	GAGE4	NM_001474	Probe	TCAGGACCATCTTCACACTCACACCCA
GAGE4	GAGE4	NM_001474	Reverse Primer	GATTTGGCGGGTCCATCTC
GAGE4	GAGE4	NM_001474	Forward Primer	GGAACAGGGTCACCCACAGA
GBP1	GBP1	NM_002053	Probe	TTGGGACATTGTAGACTTGGCCAGAC
GBP1	GBP1	NM_002053	Reverse Primer	AGAAGCTAGGGTGGTTGTCC
GBP1	GBP1	NM_002053	Forward Primer	TTGGGAAATATTTGGGCATT
GBP2	GBP2	NM_004120	Probe	CCATGGACCAACTTCACTATGTGACAGAGC
GBP2	GBP2	NM_004120	Reverse Primer	TGAGGAGTTTGCCTTGATTCG
GBP2	GBP2	NM_004120	Forward Primer	GCATGGGAACCATCAACCA
G-Catenin	JUP	NM_002230	Probe	CGCCCGCAGGCCTCATCCT
G-Catenin	JUP	NM_002230	Reverse Primer	GGTGGTTTTCTTGAGCGTGTACT
G-Catenin	JUP	NM_002230	Forward Primer	TCAGCAGCAAGGGCATCAT
GCLC	GCLC	NM_001498	Probe	CATCTCCTGGCCCAGCATGTT
GCLC	GCLC	NM_001498	Reverse Primer	GTCAGTGGGTCTCTAATAAAGAGATGAG
GCLC	GCLC	NM_001498	Forward Primer	CTGTTGCAGGAAGGCATTGA
GCLM	GCLM	NM_002061	Probe	TGCAGTTGACATGGCCTGTTCAGTCC
GCLM	GCLM	NM_002061	Reverse Primer	CACAGAATCCAGCTGTGCAACT
GCLM	GCLM	NM_002061	Forward Primer	TGTAGAATCAAACTCTTCATCATCAACTAG
GCNT1	GCNT1	NM_001490	Probe	TGCCCTTCACAAAGGAAATCCCTG
GCNT1	GCNT1	NM_001490	Reverse Primer	GCAACGTCCTCAGCATTTC
GCNT1	GCNT1	NM_001490	Forward Primer	TGGTGCTTGGAGCATAGAAG
GDF15	GDF15	NM_004864	Probe	TGTTAGCCAAAGACTGCCACTGCA
GDF15	GDF15	NM_004864	Reverse Primer	ACAGTGGAAGGACCAGGACT
GDF15	GDF15	NM_004864	Forward Primer	CGCTCCAGACCTATGATGACT
GIT1	GIT1	NM_014030	Probe	AGCCAGCCACACTGCATCATTTTC
GIT1	GIT1	NM_014030	Reverse Primer	ACCAGAGTGCTGTGGTTTTG
GIT1	GIT1	NM_014030	Forward Primer	GTGTATGACGAGGTGGATCG
GJA1	GJA1	NM_000165	Probe	ATCCCCTCCCTCTCCACCCATCTA
GJA1	GJA1	NM_000165	Reverse Primer	AAATACCAACATGCACCTCTCTT
GJA1	GJA1	NM_000165	Forward Primer	GTTCACTGGGGGTGTATGG
GJB2	GJB2	NM_004004	Probe	AGGCGTTGCACTTCACCAGCC
GJB2	GJB2	NM_004004	Reverse Primer	AGTCCACAGTGTTGGGACAA
GJB2	GJB2	NM_004004	Forward Primer	TGTCATGTACGACGGCTTCT
GPX1	GPX1	NM_000581	Probe	CTCATCACCTGGTCTCCGGTGTGT
GPX1	GPX1	NM_000581	Reverse Primer	AAAGTTCCAGGCAACATCGT
GPX1	GPX1	NM_000581	Forward Primer	GCTTATGACCGACCCCAA
GPX2	GPX2	NM_002083	Probe	CATGCTGCATCCTAAGGCTCCTCAGG
GPX2	GPX2	NM_002083	Reverse Primer	GGTCCAGCAGTGTCTCCTGAA
GPX2	GPX2	NM_002083	Forward Primer	CACACAGATCTCCTACTCCATCCA
Grb10	GRB10	NM_005311	Probe	CTCCAAACGCCTGCCTGACGACTG
Grb10	GRB10	NM_005311	Reverse Primer	CCATAACGCACATGCTCCAA
Grb10	GRB10	NM_005311	Forward Primer	CTTCGCCTTTGCTGATTGC
GRB14	GRB14	NM_004490	Probe	CCTCCAAGCGAGTCCTTCTTCAACCG
GRB14	GRB14	NM_004490	Reverse Primer	AGTGCCCAGGCGTAAACATC
GRB14	GRB14	NM_004490	Forward Primer	TCCCACTGAAGCCCTTTCAG
GRB2	GRB2	NM_002086	Probe	AGGCCACGTATAGTCCTAGCTGACGC
GRB2	GRB2	NM_002086	Reverse Primer	AGCCCACTTGGTTTCTTGTT
GRB2	GRB2	NM_002086	Forward Primer	GTCCATCAGTGCATGACGTT
GRB7	GRB7	NM_005310	Probe	CTCCCCACCCTTGAGAAGTGCCT
GRB7	GRB7	NM_005310	Reverse Primer	GGCCACCAGGGTATTATCTG
GRB7	GRB7	NM_005310	Forward Primer	CCATCTGCATCCATCTTGTT
GRIK1	GRIK1	NM_000830	Probe	AATTCATGCCGAGATACAGCCGCT
GRIK1	GRIK1	NM_000830	Reverse Primer	CGTGCTCCATCTTCCTAGCTT
GRIK1	GRIK1	NM_000830	Forward Primer	GTTGGGTGCATCTCTCGG
GRO1	CXCL1	NM_001511	Probe	CTTCCTCCTCCCTTCTGGTCAGTTGGAT
GRO1	CXCL1	NM_001511	Reverse Primer	TCAGGAACAGCCACCAGTGA
GRO1	CXCL1	NM_001511	Forward Primer	CGAAAAGATGCTGAACAGTGACA
GRP	GRP	NM_002091	Probe	AGAAACCACCAGCCACCTCAACCCA
GRP	GRP	NM_002091	Reverse Primer	CCACGAAGGCTGCTGATTG
GRP	GRP	NM_002091	Forward Primer	CTGGGTCTCATAGAAGCAAAGGA
GRPR	GRPR	NM_005314	Probe	CCGTGTTTTCTGACCTCCATCCCTTCC
GRPR	GRPR	NM_005314	Reverse Primer	AGGTCTGGTTGGTGCTTTCCT
GRPR	GRPR	NM_005314	Forward Primer	ATGCTGCTGGCCATTCCA
GSK3B	GSK3B	NM_002093	Probe	CCAGGAGTTGCCACCACTGTTGTC
GSK3B	GSK3B	NM_002093	Reverse Primer	TTGTGGCCTGTCTGGACC
GSK3B	GSK3B	NM_002093	Forward Primer	GACAAGGACGGCAGCAAG
GSTA3	GSTA3	NM_000847	Probe	AGGCCCTGAAAACCAGAATCAGCA
GSTA3	GSTA3	NM_000847	Reverse Primer	ACTTCTTCACCGTGGGCA
GSTA3	GSTA3	NM_000847	Forward Primer	TCTCCAACTTCCCTCTGCTG
GSTM1	GSTM1	NM_000561	Probe	TCAGCCACTGGCTTCTGTCATAATCAGGAG
GSTM1	GSTM1	NM_000561	Reverse Primer	GGCCCAGCTTGAATTTTTCA
GSTM1	GSTM1	NM_000561	Forward Primer	AAGCTATGAGGAAAAGAAGTACACGAT
GSTM3	GSTM3	NM_000849	Probe	CTCGCAAGCACAACATGTGTGGTGAGA
GSTM3	GSTM3	NM_000849	Reverse Primer	GTCCACTCGAATCTTTTCTTCTTCA
GSTM3	GSTM3	NM_000849	Forward Primer	CAATGCCATCTTGCGCTACAT
GSTp	GSTP1	NM_000852	Probe	TCCCACAATGAAGGTCTTGCCTCCCT
GSTp	GSTP1	NM_000852	Reverse Primer	GGTTGTAGTCAGCGAAGGAGATC
GSTp	GSTP1	NM_000852	Forward Primer	GAGACCCTGCTGTCCCAGAA
GSTT1	GSTT1	NM_000853	Probe	CACAGCCGCCTGAAAGCCACAAT
GSTT1	GSTT1	NM_000853	Reverse Primer	GGCCTCAGTGTGCATCATTCT
GSTT1	GSTT1	NM_000853	Forward Primer	CACCATCCCCACCCTGTCT
H2AFZ	H2AFZ	NM_002106	Probe	CCCGCTCGCAGAGAGCCGG
H2AFZ	H2AFZ	NM_002106	Reverse Primer	AATACGGCCCACTGGGAACT
H2AFZ	H2AFZ	NM_002106	Forward Primer	CCGGAAAGGCCAAGACAA
HB-EGF	HBEGF	NM_001945	Probe	TTGGGCCTCCCATAATTGCTTTGCC
HB-EGF	HBEGF	NM_001945	Reverse Primer	TGGCACTTGAAGGCTCTGGTA
HB-EGF	HBEGF	NM_001945	Forward Primer	GACTCCTTCGTCCCCAGTTG
hCRA a	MTMR11	U78556	Probe	TCTGCTTTCCGCGCTCCCAGG
hCRA a	MTMR11	U78556	Reverse Primer	AAAAACACGAGTCAAAAATAGAAGTCACT
hCRA a	MTMR11	U78556	Forward Primer	TGACACCCTTACCTTCCTGAGAA
HDAC1	HDAC1	NM_004964	Probe	TTCTTGCGCTCCATCCGTCCAGA
HDAC1	HDAC1	NM_004964	Reverse Primer	GCTTGCTGTACTCCGACATGTT
HDAC1	HDAC1	NM_004964	Forward Primer	CAAGTACCACAGCGATGACTACATTAA
HDAC2	HDAC2	NM_001527	Probe	TGCAGTCTCATATGTCCAACATCGAGC
HDAC2	HDAC2	NM_001527	Reverse Primer	TGGGAATCTCACAATCAAGG
HDAC2	HDAC2	NM_001527	Forward Primer	GGTGGCTACACAATCCGTAA
HDGF	HDGF	NM_004494	Probe	CATTCCTACCCCTGATCCCAACCC
HDGF	HDGF	NM_004494	Reverse Primer	GCTGTTGATGCTCCATCCTT
HDGF	HDGF	NM_004494	Forward Primer	TCCTAGGCATTCTGGACCTC
hENT1	SLC29A1	NM_004955	Probe	AAGTCCAGCATCGCAGGCAGC
hENT1	SLC29A1	NM_004955	Reverse Primer	AAGTAACGTTCCCAGGTGCT
hENT1	SLC29A1	NM_004955	Forward Primer	AGCCGTGACTGTTGAGGTC
Hepsin	HPN	NM_002151	Probe	CCAGAGGCCGTTTCTTGGCCG
Hepsin	HPN	NM_002151	Reverse Primer	CTTCCTGCGGCCACAGTCT
Hepsin	HPN	NM_002151	Forward Primer	AGGCTGCTGGAGGTCATCTC
HER2	ERBB2	NM_004448	Probe	CCAGACCATAGCACACTCGGGCAC
HER2	ERBB2	NM_004448	Reverse Primer	CCTCTCGCAAGTGCTCCAT
HER2	ERBB2	NM_004448	Forward Primer	CGGTGTGAGAAGTGCAGCAA
Herstatin	ERBB2	AF177761	Probe	CCCTCTTGGGACCTAGTCTCTGCCT
Herstatin	ERBB2	AF177761	Reverse Primer	GGCCAGGGGTAGAGAGTAGA
Herstatin	ERBB2	AF177761	Forward Primer	CACCCTGTCCTATCCTTCCT
HES6	HES6	NM_018645	Probe	TAGCTCCCTCCCTCCACCCACTC
HES6	HES6	NM_018645	Reverse Primer	CTACAAAATTCTTCCTCCTGCC
HES6	HES6	NM_018645	Forward Primer	TTAGGGACCCTGCAGCTCT
HGF	HGF	M29145	Probe	CTCATGGACCCTGGTGCTACACG
HGF	HGF	M29145	Reverse Primer	CCCAAGGAATGAGTGGATTT
HGF	HGF	M29145	Forward Primer	CCGAAATCCAGATGATGATG
HIF1A	HIF1A	NM_001530	Probe	TTGCACTGCACAGGCCACATTCAC
HIF1A	HIF1A	NM_001530	Reverse Primer	TGAGGTTGGTTACTGTTGGTATCATATA
HIF1A	HIF1A	NM_001530	Forward Primer	TGAACATAAAGTCTGCAACATGGA
HK1	HK1	NM_000188	Probe	TAAGAGTCCGGGATCCCCAGCCTA
HK1	HK1	NM_000188	Reverse Primer	GAGAGAAGTGCTGGAGAGGC
HK1	HK1	NM_000188	Forward Primer	TACGCACAGAGGCAAGCA
HLA-DPB1	HLA-DPB1	NM_002121	Probe	CCCCGGACAGTGGCTCTGACG
HLA-DPB1	HLA-DPB1	NM_002121	Reverse Primer	TGAGCAGCACCATCAGTAACG
HLA-DPB1	HLA-DPB1	NM_002121	Forward Primer	TCCATGATGGTTCTGCAGGTT
HLA-DRA	HLA-DRA	NM_019111	Probe	TCAAGGTGCATTGGCCAACATAGC
HLA-DRA	HLA-DRA	NM_019111	Reverse Primer	TCCAGGTTGGCTTTGTCC
HLA-DRA	HLA-DRA	NM_019111	Forward Primer	GACGATTTGCCAGCTTTGAG
HLA-DRB1	HLA-DRB1	NM_002124	Probe	CATTTTCTGCAGTTGCCGAACCAG
HLA-DRB1	HLA-DRB1	NM_002124	Reverse Primer	AGGAAGCCACAAGGGAGG
HLA-DRB1	HLA-DRB1	NM_002124	Forward Primer	GCTTTCTCAGGACCTGGTTG
HLA-G	HLA-G	NM_002127	Probe	CGAGGCCAGTTCTCACACCCTCCAG
HLA-G	HLA-G	NM_002127	Reverse Primer	CAGGTCGCAGCCAATCATC
HLA-G	HLA-G	NM_002127	Forward Primer	CCTGCGCGGCTACTACAAC
HMGB1	HMGB1	NM_002128	Probe	TTCCACATCTCTCCCAGTTTCTTCGCAA
HMGB1	HMGB1	NM_002128	Reverse Primer	GCTTGTCATCTGCAGCAGTGTT
HMGB1	HMGB1	NM_002128	Forward Primer	TGGCCTGTCCATTGGTGAT
hMLH	MLH1	NM_000249	Probe	TCCACATCAGAATCTTCCCG
hMLH	MLH1	NM_000249	Reverse Primer	CTTTCGGGAATCATCTTCCA
hMLH	MLH1	NM_000249	Forward Primer	CTACTTCCAGCAACCCCAGA
HNRPAB	HNRPAB	NM_004499	Probe	CTCCATATCCAAACAAAGCATGTGTGCG
HNRPAB	HNRPAB	NM_004499	Reverse Primer	GTTTGCCAAGTTAAATTTGGTACATAAT
HNRPAB	HNRPAB	NM_004499	Forward Primer	CAAGGGAGCGACCAACTGA
HNRPD	HNRPD	NM_031370	Probe	AAGGCCATTCAAACTCCTCCCCAC
HNRPD	HNRPD	NM_031370	Reverse Primer	CGTCGCTGCTTCAGAGTGT
HNRPD	HNRPD	NM_031370	Forward Primer	GCCAGTAAGAACGAGGAGGA
HoxA1	HOXA1	NM_005522	Probe	TGAACTCCTTCCTGGAATACCCCA
HoxA1	HOXA1	NM_005522	Reverse Primer	CCGAGTCGCCACTGCTAAGT
HoxA1	HOXA1	NM_005522	Forward Primer	AGTGACAGATGGACAATGCAAGA
HoxA5	HOXA5	NM_019102	Probe	AGCCCTGTTCTCGTTGCCCTAATTCATC
HoxA5	HOXA5	NM_019102	Reverse Primer	GGCAATAAACAGGCTCATGATTAA
HoxA5	HOXA5	NM_019102	Forward Primer	TCCCTTGTGTTCCTTCTGTGAA
HOXB13	HOXB13	NM_006361	Probe	ACACTCGGCAGGAGTAGTACCCGC
HOXB13	HOXB13	NM_006361	Reverse Primer	CACAGGGTTTCAGCGAGC
HOXB13	HOXB13	NM_006361	Forward Primer	CGTGCCTTATGGTTACTTTGG
HOXB7	HOXB7	NM_004502	Probe	ACCGGAGCCTTCCCAGAACAAACT
HOXB7	HOXB7	NM_004502	Reverse Primer	GTTGGAAGCAAACGCACA
HOXB7	HOXB7	NM_004502	Forward Primer	CAGCCTCAAGTTCGGTTTTC
HRAS	HRAS	NM_005343	Probe	ACCACCTGCTTCCGGTAGGAATCC
HRAS	HRAS	NM_005343	Reverse Primer	GCACGTCTCCCCATCAAT
HRAS	HRAS	NM_005343	Forward Primer	GGACGAATACGACCCCACT
HSBP1	HSBP1	NM_001537	Probe	CAAGACCGTGCAGGACCTCACCT
HSBP1	HSBP1	NM_001537	Reverse Primer	CTGCAGGAGTGTCTGCACC
HSBP1	HSBP1	NM_001537	Forward Primer	GGAGATGGCCGAGACTGAC
HSD17B1	HSD17B1	NM_000413	Probe	ACCGCTTCTACCAATACCTCGCCCA
HSD17B1	HSD17B1	NM_000413	Reverse Primer	CGCCTCGCGAAAGACTTG
HSD17B1	HSD17B1	NM_000413	Forward Primer	CTGGACCGCACGGACATC
HSD17B2	HSD17B2	NM_002153	Probe	AGTTGCTTCCATCCAACCTGGAGG
HSD17B2	HSD17B2	NM_002153	Reverse Primer	TGCCTGCGATATTTGTTAGG
HSD17B2	HSD17B2	NM_002153	Forward Primer	GCTTTCCAAGTGGGGAATTA
HSPA1A	HSPA1A	NM_005345	Probe	AGAGTGACTCCCGTTGTCCCAAGG
HSPA1A	HSPA1A	NM_005345	Reverse Primer	CAGGTTCGCTCTGGGAAG
HSPA1A	HSPA1A	NM_005345	Forward Primer	CTGCTGCGACAGTCCACTA
HSPA1B	HSPA1B	NM_005346	Probe	TGACTCCCGCGGTCCCAAGG
HSPA1B	HSPA1B	NM_005346	Reverse Primer	GCACAGGTTCGCTCTGGAA
HSPA1B	HSPA1B	NM_005346	Forward Primer	GGTCCGCTTCGTCTTTCGA
HSPA4	HSPA4	NM_002154	Probe	CATTTTCCTCAGACTTGTGAACCTCCACT
HSPA4	HSPA4	NM_002154	Reverse Primer	ATCTGTTTCCATTGGCTCCT
HSPA4	HSPA4	NM_002154	Forward Primer	TTCAGTGTGTCCAGTGCATC
HSPA5	HSPA5	NM_005347	Probe	TAATTAGACCTAGGCCTCAGCTGCACTGCC
HSPA5	HSPA5	NM_005347	Reverse Primer	GGTCTGCCCAAATGCTTTTC
HSPA5	HSPA5	NM_005347	Forward Primer	GGCTAGTAGAACTGGATCCCAACA
HSPA8	HSPA8	NM_006597	Probe	CTCAGGGCCCACCATTGAAGAGGTTG
HSPA8	HSPA8	NM_006597	Reverse Primer	GCTACATCTACACTTGGTTGGCTTAA
HSPA8	HSPA8	NM_006597	Forward Primer	CCTCCCTCTGGTGGTGCTT
HSPB1	HSPB1	NM_001540	Probe	CGCACTTTTCTGAGCAGACGTCCA
HSPB1	HSPB1	NM_001540	Reverse Primer	ATGCTGGCTGACTCTGCTC
HSPB1	HSPB1	NM_001540	Forward Primer	CCGACTGGAGGAGCATAAA
HSPCA	HSP90AA1	NM_005348	Probe	TGACCAGATCCTTCACAGACTTGTCGT
HSPCA	HSP90AA1	NM_005348	Reverse Primer	AGCGCAGTTTCATAAAGCAA
HSPCA	HSP90AA1	NM_005348	Forward Primer	CAAAAGGCAGAGGCTGATAA
HSPE1	HSPE1	NM_002157	Probe	TCTCCACCCTTTCCTTTAGAACCCG
HSPE1	HSPE1	NM_002157	Reverse Primer	CCAACTTTCACGCTAACTGGT
HSPE1	HSPE1	NM_002157	Forward Primer	GCAAGCAACAGTAGTCGCTG
HSPG2	HSPG2	NM_005529	Probe	CAGCTCCGTGCCTCTAGAGGCCT
HSPG2	HSPG2	NM_005529	Reverse Primer	CTCAATGGTGACCAGGACA
HSPG2	HSPG2	NM_005529	Forward Primer	GAGTACGTGTGCCGAGTGTT
ICAM1	ICAM1	NM_000201	Probe	CCGGCGCCCAACGTGATTCT
ICAM1	ICAM1	NM_000201	Reverse Primer	CTTCTGAGACCTCTGGCTTCGT
ICAM1	ICAM1	NM_000201	Forward Primer	GCAGACAGTGACCATCTACAGCTT
ICAM2	ICAM2	NM_000873	Probe	TTGCCCACAGCCACCAAAGTG
ICAM2	ICAM2	NM_000873	Reverse Primer	TGCACTCAATGGTGAAGGAC
ICAM2	ICAM2	NM_000873	Forward Primer	GGTCATCCTGACACTGCAAC
ID1	ID1	NM_002165	Probe	TGGAGATTCTCCAGCACGTCATCGAC
ID1	ID1	NM_002165	Reverse Primer	TCCAACTGAAGGTCCCTGATG
ID1	ID1	NM_002165	Forward Primer	AGAACCGCAAGGTGAGCAA
ID2	ID2	NM_002166	Probe	TGCCCAGCATCCCCCAGAACAA
ID2	ID2	NM_002166	Reverse Primer	GGATTTCCATCTTGCTCACCTT
ID2	ID2	NM_002166	Forward Primer	AACGACTGCTACTCCAAGCTCAA
ID3	ID3	NM_002167	Probe	TCACAGTCCTTCGCTCCTGAGCAC
ID3	ID3	NM_002167	Reverse Primer	CTCTGGCTCTTCAGGCTACA
ID3	ID3	NM_002167	Forward Primer	CTTCACCAAATCCCTTCCTG
ID4	ID4	NM_001546	Probe	CTTTTGTTTTGCCCAGTATAGACTCGGAAG
ID4	ID4	NM_001546	Reverse Primer	TGCAATCATGCAAGACCAC
ID4	ID4	NM_001546	Forward Primer	TGGCCTGGCTCTTAATTTG
IFIT1	IFIT1	NM_001548	Probe	AAGTTGCCCCAGGTCACCAGACTC
IFIT1	IFIT1	NM_001548	Reverse Primer	CAGTCTGCCCATGTGGTAAT
IFIT1	IFIT1	NM_001548	Forward Primer	TGACAACCAAGCAAATGTGA
IGF1	IGF1	NM_000618	Probe	TGTATTGCGCACCCCTCAAGCCTG
IGF1	IGF1	NM_000618	Reverse Primer	CGGACAGAGCGAGCTGACTT
IGF1	IGF1	NM_000618	Forward Primer	TCCGGAGCTGTGATCTAAGGA
IGF1R	IGF1R	NM_000875	Probe	CGCGTCATACCAAAATCTCCGATTTTGA
IGF1R	IGF1R	NM_000875	Reverse Primer	TTTCCGGTAATAGTCTGTCTCATAGATATC
IGF1R	IGF1R	NM_000875	Forward Primer	GCATGGTAGCCGAAGATTTCA
IGF2	IGF2	NM_000612	Probe	TACCCCGTGGGCAAGTTCTTCCAA
IGF2	IGF2	NM_000612	Reverse Primer	TGGACTGCTTCCAGGTGTCA
IGF2	IGF2	NM_000612	Forward Primer	CCGTGCTTCCGGACAACTT
IGFBP2	IGFBP2	NM_000597	Probe	CTTCCGGCCAGCACTGCCTC
IGFBP2	IGFBP2	NM_000597	Reverse Primer	CCTTCATACCCGACTTGAGG
IGFBP2	IGFBP2	NM_000597	Forward Primer	GTGGACAGCACCATGAACA
IGFBP3	IGFBP3	NM_000598	Probe	CCCAAGTTCCACCCCCTCCATTCA
IGFBP3	IGFBP3	NM_000598	Reverse Primer	TGCCCTTTCTTGATGATGATTATC
IGFBP3	IGFBP3	NM_000598	Forward Primer	ACGCACCGGGTGTCTGA
IGFBP5	IGFBP5	NM_000599	Probe	CCCGTCAACGTACTCCATGCCTGG
IGFBP5	IGFBP5	NM_000599	Reverse Primer	CGAAGGTGTGGCACTGAAAGT
IGFBP5	IGFBP5	NM_000599	Forward Primer	TGGACAAGTACGGGATGAAGCT
IGFBP6	IGFBP6	NM_002178	Probe	ATCCAGGCACCTCTACCACGCCCTC
IGFBP6	IGFBP6	NM_002178	Reverse Primer	GTCTTGGACACCCGCAGAAT
IGFBP6	IGFBP6	NM_002178	Forward Primer	TGAACCGCAGAGACCAACAG
IGFBP7	IGFBP7	NM_001553	Probe	CCCGGTCACCAGGCAGGAGTTCT
IGFBP7	IGFBP7	NM_001553	Reverse Primer	GGGTCTGAATGGCCAGGTT
IGFBP7	IGFBP7	NM_001553	Forward Primer	GGGTCACTATGGAGTTCAAAGGA
IHH	IHH	NM_002181	Probe	ATGACCCAGCGCTGCAAGGAC
IHH	IHH	NM_002181	Reverse Primer	AGATAGCCAGCGAGTTCAGG
IHH	IHH	NM_002181	Forward Primer	AAGGACGAGGAGAACACAGG
IL10	IL10	NM_000572	Probe	CTGCTCCACGGCCTTGCTCTTG
IL10	IL10	NM_000572	Reverse Primer	TGGAGCTTATTAAAGGCATTCTTCA
IL10	IL10	NM_000572	Forward Primer	GGCGCTGTCATCGATTTCTT
IL1B	IL1B	NM_000576	Probe	TGCCCACAGACCTTCCAGGAGAAT
IL1B	IL1B	NM_000576	Reverse Primer	GGAAAGAAGGTGCTCAGGTC
IL1B	IL1B	NM_000576	Forward Primer	AGCTGAGGAAGATGCTGGTT
IL6	IL6	NM_000600	Probe	CCAGATTGGAAGCATCCATCTTTTTCA
IL6	IL6	NM_000600	Reverse Primer	ACCAGGCAAGTCTCCTCATT
IL6	IL6	NM_000600	Forward Primer	CCTGAACCTTCCAAAGATGG
IL6ST	IL6ST	NM_002184	Probe	CATATTGCCCAGTGGTCACCTCACA
IL6ST	IL6ST	NM_002184	Reverse Primer	AAAATTGTGCCTTGGAGGAG
IL6ST	IL6ST	NM_002184	Forward Primer	GGCCTAATGTTCCAGATCCT
IL-8	IL8	NM_000584	Probe	TGACTTCCAAGCTGGCCGTGGC
IL-8	IL8	NM_000584	Reverse Primer	ATCAGGAAGGCTGCCAAGAG
IL-8	IL8	NM_000584	Forward Primer	AAGGAACCATCTCACTGTGTGTAAAC
ILT-2	LILRB1	NM_006669	Probe	CAGGTCCTATCGTGGCCCCTGA
ILT-2	LILRB1	NM_006669	Reverse Primer	ACTGCAGAGTCAGGGTCTCC
ILT-2	LILRB1	NM_006669	Forward Primer	AGCCATCACTCTCAGTGCAG
IMP-1	IGF2BP1	NM_006546	Probe	CTCCTACAGCGGCCAGTTCTTGGT
IMP-1	IGF2BP1	NM_006546	Reverse Primer	GAAGGCGTAGCCGGATTT
IMP-1	IGF2BP1	NM_006546	Forward Primer	GAAAGTGTTTGCGGAGCAC
IMP2	IGF2BP2	NM_006548	Probe	CTCAGCGCACTTGGCATCTTTTCAACA
IMP2	IGF2BP2	NM_006548	Reverse Primer	GGCCCTGCTGGTGGAGATA
IMP2	IGF2BP2	NM_006548	Forward Primer	CAATCTGATCCCAGGGTTGAA
ING1L	ING2	NM_001564	Probe	CCATCTTTGCTTTATCTGAGGCTCGTTC
ING1L	ING2	NM_001564	Reverse Primer	TCTTTCTGGTTGGCTGGAAT
ING1L	ING2	NM_001564	Forward Primer	TGTTTCCAAGATCCTGCTGA
ING5	ING5	NM_032329	Probe	CCAGCTGCACTTTGTCGTCACTGT
ING5	ING5	NM_032329	Reverse Primer	CATCTCGTAGGTCTGCATGG
ING5	ING5	NM_032329	Forward Primer	CCTACAGCAAGTGCAAGGAA
INHA	INHA	NM_002191	Probe	ATGTGCAGCCCACAACCACCATGA
INHA	INHA	NM_002191	Reverse Primer	AGGGACTGGAAGGGACAGGTT
INHA	INHA	NM_002191	Forward Primer	CCTCCCAGTTTCATCTTCCACTA
INHBA	INHBA	NM_002192	Probe	ACGTCCGGGTCCTCACTGTCCTTCC
INHBA	INHBA	NM_002192	Reverse Primer	CGGTAGTGGTTGATGACTGTTGA
INHBA	INHBA	NM_002192	Forward Primer	GTGCCCGAGCCATATAGCA
INHBB	INHBB	NM_002193	Probe	AGCTAAGCTGCCATTTGTCACCG
INHBB	INHBB	NM_002193	Reverse Primer	TCTCCGACTGACAGGCATTTG
INHBB	INHBB	NM_002193	Forward Primer	AGCCTCCAGGATACCAGCAA
IRS1	IRS1	NM_005544	Probe	TCCATCCCAGCTCCAGCCAG
IRS1	IRS1	NM_005544	Reverse Primer	CCTCAGTGCCAGTCTCTTCC
IRS1	IRS1	NM_005544	Forward Primer	CCACAGCTCACCTTCTGTCA
ITGA3	ITGA3	NM_002204	Probe	CACTCCAGACCTCGCTTAGCATGG
ITGA3	ITGA3	NM_002204	Reverse Primer	GAAGCTTTGTAGCCGGTGAT
ITGA3	ITGA3	NM_002204	Forward Primer	CCATGATCCTCACTCTGCTG
ITGA4	ITGA4	NM_000885	Probe	CGATCCTGCATCTGTAAATCGCCC
ITGA4	ITGA4	NM_000885	Reverse Primer	GTCTGGCCGGGATTCTTT
ITGA4	ITGA4	NM_000885	Forward Primer	CAACGCTTCAGTGATCAATCC
ITGA5	ITGA5	NM_002205	Probe	TCTGAGCCTTGTCCTCTATCCGGC
ITGA5	ITGA5	NM_002205	Reverse Primer	GTCTTCTCCACAGTCCAGCA
ITGA5	ITGA5	NM_002205	Forward Primer	AGGCCAGCCCTACATTATCA
ITGA6	ITGA6	NM_000210	Probe	TCGCCATCTTTTGTGGGATTCCTT
ITGA6	ITGA6	NM_000210	Reverse Primer	GTTTAGCCTCATGGGCGTC
ITGA6	ITGA6	NM_000210	Forward Primer	CAGTGACAAACAGCCCTTCC
ITGA7	ITGA7	NM_002206	Probe	CAGCCAGGACCTGGCCATCCG
ITGA7	ITGA7	NM_002206	Reverse Primer	AGAACTTCCATTCCCCACCAT
ITGA7	ITGA7	NM_002206	Forward Primer	GATATGATTGGTCGCTGCTTTG
ITGAV	ITGAV	NM_002210	Probe	CCGACAGCCACAGAATAACCCAAA
ITGAV	ITGAV	NM_002210	Reverse Primer	TGCCATCACCATTGAAATCT
ITGAV	ITGAV	NM_002210	Forward Primer	ACTCGGACTGCACAAGCTATT
ITGB1	ITGB1	NM_002211	Probe	TGCTAATGTAAGGCATCACAGTCTTTTCCA
ITGB1	ITGB1	NM_002211	Reverse Primer	CCTGAGCTTAGCTGGTGTTG
ITGB1	ITGB1	NM_002211	Forward Primer	TCAGAATTGGATTTGGCTCA
ITGB3	ITGB3	NM_000212	Probe	AAATACCTGCAACCGTTACTGCCGTGAC
ITGB3	ITGB3	NM_000212	Reverse Primer	CCTTAAGCTCTTTCACTGACTCAATCT
ITGB3	ITGB3	NM_000212	Forward Primer	ACCGGGAGCCCTACATGAC
ITGB4	ITGB4	NM_000213	Probe	CACCAACCTGTACCCGTATTGCGA
ITGB4	ITGB4	NM_000213	Reverse Primer	GCGCACACCTTCATCTCAT
ITGB4	ITGB4	NM_000213	Forward Primer	CAAGGTGCCCTCAGTGGA
ITGB5	ITGB5	NM_002213	Probe	TGCTATGTTTCTACAAAACCGCCAAGG
ITGB5	ITGB5	NM_002213	Reverse Primer	GGTGAACATCATGACGCAGT
ITGB5	ITGB5	NM_002213	Forward Primer	TCGTGAAAGATGACCAGGAG
KCNH2 iso a/b	KCNH2	NM_000238	Probe	TAGGAAGCAGCTCCCATCTTTCCGGTA
KCNH2 iso a/b	KCNH2	NM_000238	Reverse Primer	TCTTCACGGGCACCACATC
KCNH2 iso a/b	KCNH2	NM_000238	Forward Primer	GAGCGCAAAGTGGAAATCG
KCNH2 iso a/c	KCNH2	NM_172057	Probe	TGTCTTCACACCCTACTCGGCTGC
KCNH2 iso a/c	KCNH2	NM_172057	Reverse Primer	CCTTCTTCCGTCTCCTTCAG
KCNH2 iso a/c	KCNH2	NM_172057	Forward Primer	TCCTGCTGCTGGTCATCTAC
KCNK4	KCNK4	NM_016611	Probe	ATCCTGCTCGGCCTGGCTTACTTC
KCNK4	KCNK4	NM_016611	Reverse Primer	TGGTGGTGAGCACTGAGG
KCNK4	KCNK4	NM_016611	Forward Primer	CCTATCAGCCGCTGGTGT
KDR	KDR	NM_002253	Probe	CAGGCATGCAGTGTTCTTGGCTGT
KDR	KDR	NM_002253	Reverse Primer	AAAAATGCCTCCACTTTTGC
KDR	KDR	NM_002253	Forward Primer	GAGGACGAAGGCCTCTACAC
Ki-67	MKI67	NM_002417	Probe	CCACTTGTCGAACCACCGCTCGT
Ki-67	MKI67	NM_002417	Reverse Primer	TTACAACTCTTCCACTGGGACGAT
Ki-67	MKI67	NM_002417	Forward Primer	CGGACTTTGGGTGCGACTT
KIAA0125	KIAA0125	NM_014792	Probe	CACGTGTCTCCACCTCCAAGGAGA
KIAA0125	KIAA0125	NM_014792	Reverse Primer	GGGAGGTGCACACTGAGG
KIAA0125	KIAA0125	NM_014792	Forward Primer	GTGTCCTGGTCCATGTGGT
KIF22	KIF22	NM_007317	Probe	TCCATAGGCAAGCACACTGGCATT
KIF22	KIF22	NM_007317	Reverse Primer	TCTTCCCAGCTCCTGTGG
KIF22	KIF22	NM_007317	Forward Primer	CTAAGGCACTTGCTGGAAGG
KIF2C	KIF2C	NM_006845	Probe	AAGCCGCTCCACTCGCATGTCC
KIF2C	KIF2C	NM_006845	Reverse Primer	CGTGATGCGAAGCTCTGAGA
KIF2C	KIF2C	NM_006845	Forward Primer	AATTCCTGCTCCAAAAGAAAGTCTT
KIFC1	KIFC1	NM_002263	Probe	AGCCAGTTCCTGCTGTTCCTGTCC
KIFC1	KIFC1	NM_002263	Reverse Primer	CACCTGATGTGCCAGACTTC
KIFC1	KIFC1	NM_002263	Forward Primer	CCACAGGGTTGAAGAACCAG
Kitlng	KITLG	NM_000899	Probe	CATCTCGCTTATCCAACAATGACTTGGCA
Kitlng	KITLG	NM_000899	Reverse Primer	GATCAGTCAAGCTGTCTGACAATTG
Kitlng	KITLG	NM_000899	Forward Primer	GTCCCCGGGATGGATGTT
KLF5	KLF5	NM_001730	Probe	CTCTGACCACCTGGCCCTGCATAT
KLF5	KLF5	NM_001730	Reverse Primer	CGGGCAGTGCTCAGTTCT
KLF5	KLF5	NM_001730	Forward Primer	GTGCAACCGCAGCTTCTC
KLF6	KLF6	NM_001300	Probe	AGTACTCCTCCAGAGACGGCAGCG
KLF6	KLF6	NM_001300	Reverse Primer	GCTCTAGGCAGGTCTGTTGC
KLF6	KLF6	NM_001300	Forward Primer	CACGAGACCGGCTACTTCTC
KLK10	KLK10	NM_002776	Probe	CCTCTTCCTCCCCAGTCGGCTGA
KLK10	KLK10	NM_002776	Reverse Primer	CAGAGGTTTGAACAGTGCAGACA
KLK10	KLK10	NM_002776	Forward Primer	GCCCAGAGGCTCCATCGT
KLK6	KLK6	NM_002774	Probe	TTACCCCAGCTCCATCCTTGCATC
KLK6	KLK6	NM_002774	Reverse Primer	TCCTCACTCATCACGTCCTC
KLK6	KLK6	NM_002774	Forward Primer	GACGTGAGGGTCCTGATTCT
KLRK1	KLRK1	NM_007360	Probe	TGTCTCAAAATGCCAGCCTTCTGAA
KLRK1	KLRK1	NM_007360	Reverse Primer	ATCCTGGTCCTCTTTGCTGT
KLRK1	KLRK1	NM_007360	Forward Primer	TGAGAGCCAGGCTTCTTGTA
KNTC2	NDC80	NM_006101	Probe	CCTTGGAGAAACACAAGCACCTGC
KNTC2	NDC80	NM_006101	Reverse Primer	TGAGCCCCTGGTTAACAGTA
KNTC2	NDC80	NM_006101	Forward Primer	ATGTGCCAGTGAGCTTGAGT
K-ras	KRAS	NM_033360	Probe	TGTATCTTGTTGAGCTATCCAAACTGCCC
K-ras	KRAS	NM_033360	Reverse Primer	CAGGACCACCACAGAGTGAG
K-ras	KRAS	NM_033360	Forward Primer	GTCAAAATGGGGAGGGACTA
k-ras_snp1	KRAS	NM_033360	Probe	CACTCTTGCCTACGC
k-ras_snp1	KRAS	NM_033360	Reverse Primer	TGATTCTGAATTAGCTGTATCGTCAA
k-ras_snp1	KRAS	NM_033360	Forward Primer	TTGTGGTAGTTGGAGCTGT
k-ras_snp2	KRAS	NM_033360	Probe	CACTCTTGCCTACGC
k-ras_snp2	KRAS	NM_033360	Reverse Primer	TGATTCTGAATTAGCTGTATCGTCAA
k-ras_snp2	KRAS	NM_033360	Forward Primer	TGTGGTAGTTGGAGCTGA
k-ras_snp3	KRAS	NM_033360	Probe	CACTCTTGCCTACG
k-ras_snp3	KRAS	NM_033360	Reverse Primer	TGATTCTGAATTAGCTGTATCGTCAA
k-ras_snp3	KRAS	NM_033360	Forward Primer	GTAGTTGGAGCTGGTGA
KRAS2	KRAS	NM_004985	Probe	AAGCTCAAAGGTTCACACAGGGCC
KRAS2	KRAS	NM_004985	Reverse Primer	CAGTCCATGCTGTGAAACTCTC
KRAS2	KRAS	NM_004985	Forward Primer	GAGACCAAGGTTGCAAGGC
KRT19	KRT19	NM_002276	Probe	CTCATGGACATCAAGTCGCGGCTG
KRT19	KRT19	NM_002276	Reverse Primer	TGCGGTAGGTGGCAATCTC
KRT19	KRT19	NM_002276	Forward Primer	TGAGCGGCAGAATCAGGAGTA
KRT8	KRT8	NM_002273	Probe	CGTCGGTCAGCCCTTCCAGGC
KRT8	KRT8	NM_002273	Reverse Primer	CATATAGCTGCCTGAGGAAGTTGAT
KRT8	KRT8	NM_002273	Forward Primer	GGATGAAGCTTACATGAACAAGGTAGA
LAMA3	LAMA3	NM_000227	Probe	CTGATTCCTCAGGTCCTTGGCCTG
LAMA3	LAMA3	NM_000227	Reverse Primer	TTGAAATGGCAGAACGGTAG
LAMA3	LAMA3	NM_000227	Forward Primer	CAGATGAGGCACATGGAGAC
LAMB3	LAMB3	NM_000228	Probe	CCACTCGCCATACTGGGTGCAGT
LAMB3	LAMB3	NM_000228	Reverse Primer	GTCACACTTGCAGCATTTCA
LAMB3	LAMB3	NM_000228	Forward Primer	ACTGACCAAGCCTGAGACCT
LAMC2	LAMC2	NM_005562	Probe	AGGTCTTATCAGCACAGTCTCCGCCTCC
LAMC2	LAMC2	NM_005562	Reverse Primer	ACTCCCTGAAGCCGAGACACT
LAMC2	LAMC2	NM_005562	Forward Primer	ACTCAAGCGGAAATTGAAGCA
LAT	LAT	NM_014387	Probe	ATCCAGAGACGCTTCTGCGCTCTC
LAT	LAT	NM_014387	Reverse Primer	ACATTCACATACTCCCGGCT
LAT	LAT	NM_014387	Forward Primer	GTGAACGTTCCGGAGAGC
LCN2	LCN2	NM_005564	Probe	TCACCACTCGGACGAGGTAACTCG
LCN2	LCN2	NM_005564	Reverse Primer	AGCATGCTGGTTGTAGTTGGT
LCN2	LCN2	NM_005564	Forward Primer	CGCTGGGCAACATTAAGAG
LDLRAP1	LDLRAP1	NM_015627	Probe	ACTGGGACAAGCCTGACAGCAGC
LDLRAP1	LDLRAP1	NM_015627	Reverse Primer	TGAAGAGGTCATCCTGCTCTG
LDLRAP1	LDLRAP1	NM_015627	Forward Primer	CAGTGCCTCTCGCCTGTC
LEF	LEF1	NM_016269	Probe	TGGAGGCCTCTACAACAAGGGACC
LEF	LEF1	NM_016269	Reverse Primer	CCCGGAATAACTCGAGTAGGA
LEF	LEF1	NM_016269	Forward Primer	GATGACGGAAAGCATCCAG
LGALS3	LGALS3	NM_002306	Probe	ACCCAGATAACGCATCATGGAGCGA
LGALS3	LGALS3	NM_002306	Reverse Primer	CTTGAGGGTTTGGGTTTCCA
LGALS3	LGALS3	NM_002306	Forward Primer	AGCGGAAAATGGCAGACAAT
LGMN	LGMN	NM_001008530	Probe	CAGTGCTTGCCTCCATCTTCAGGA
LGMN	LGMN	NM_001008530	Reverse Primer	GAACCTGCCACGATCACC
LGMN	LGMN	NM_001008530	Forward Primer	TTGGTGCCGTTCCTATAGATG
LILRB3	LILRB3	NM_006864	Probe	ACCGAGACCCCAATCAAAACCTCC
LILRB3	LILRB3	NM_006864	Reverse Primer	AAGAGCAGCAGGACGAAGG
LILRB3	LILRB3	NM_006864	Forward Primer	CACCTGGTCTGGGAAGATACC
LMNB1	LMNB1	NM_005573	Probe	CAGCCCCCCAACTGACCTCATC
LMNB1	LMNB1	NM_005573	Reverse Primer	CCCCACGAGTTCTGGTTCTTC
LMNB1	LMNB1	NM_005573	Forward Primer	TGCAAACGCTGGTGTCACA
LMYC	RLF	NM_012421	Probe	TGACCTCCATCCCTTTCACTTGAATG
LMYC	RLF	NM_012421	Reverse Primer	CTGCTTTCTATGCACCCTTTC
LMYC	RLF	NM_012421	Forward Primer	CCCATCCAGAACACTGATTG
LOX	LOX	NM_002317	Probe	CAGGCTCAGCAAGCTGAACACCTG
LOX	LOX	NM_002317	Reverse Primer	CGCTGAGGCTGGTACTGTG
LOX	LOX	NM_002317	Forward Primer	CCAATGGGAGAACAACGG
LOXL2	LOXL2	NM_002318	Probe	CAGCTGTCCCCGCAGTAAAGAAGC
LOXL2	LOXL2	NM_002318	Reverse Primer	AAGACAGGAGTTGACCACGC
LOXL2	LOXL2	NM_002318	Forward Primer	TCAGCGGGCTCTTAAACAA
LRP5	LRP5	NM_002335	Probe	CGCCCATCCACCCAGTAGATGAAC
LRP5	LRP5	NM_002335	Reverse Primer	CTTGGCTCGCTTGATGTTC
LRP5	LRP5	NM_002335	Forward Primer	CGACTATGACCCACTGGACA
LRP6	LRP6	NM_002336	Probe	ATAGACCTCAGGGCCTTCGCTGTG
LRP6	LRP6	NM_002336	Reverse Primer	AGTTCAAAGCCAATAGGGCA
LRP6	LRP6	NM_002336	Forward Primer	GGATGTAGCCATCTCTGCCT
LY6D	LY6D	NM_003695	Probe	CACAGACCCCACAGAGGATGAAGC
LY6D	LY6D	NM_003695	Reverse Primer	CTGCATCCTCTGTGGGGT
LY6D	LY6D	NM_003695	Forward Primer	AATGCTGATGACTTGGAGCAG
MAD	MXD1	NM_002357	Probe	CTGCCCACAACTCCCTTGCACGTAA
MAD	MXD1	NM_002357	Reverse Primer	GGTCAAGGTGGGACACTGAAG
MAD	MXD1	NM_002357	Forward Primer	TGGTTCTGATTAGGTAACGTATTGGA
MAD1L1	MAD1L1	NM_003550	Probe	CATGTTCTTCACAATCGCTGCATCC
MAD1L1	MAD1L1	NM_003550	Reverse Primer	AGCCGTACCAGCTCAGACTT
MAD1L1	MAD1L1	NM_003550	Forward Primer	AGAAGCTGTCCCTGCAAGAG
MAD2L1	MAD2L1	NM_002358	Probe	CGGCCACGATTTCGGCGCT
MAD2L1	MAD2L1	NM_002358	Reverse Primer	ATGCTGTTGATGCCGAATGA
MAD2L1	MAD2L1	NM_002358	Forward Primer	CCGGGAGCAGGGAATCAC
MADH2	SMAD2	NM_005901	Probe	TCCATCTTGCCATTCACGCCGC
MADH2	SMAD2	NM_005901	Reverse Primer	ATCCCAGCAGTCTCTTCACAACT
MADH2	SMAD2	NM_005901	Forward Primer	GCTGCCTTTGGTAAGAACATGTC
MADH4	SMAD4	NM_005359	Probe	TGCATTCCAGCCTCCCATTTCCA
MADH4	SMAD4	NM_005359	Reverse Primer	ACCAATACTCAGGAGCAGGATGA
MADH4	SMAD4	NM_005359	Forward Primer	GGACATTACTGGCCTGTTCACA
MADH7	SMAD7	NM_005904	Probe	CTGCAGGCTGTACGCCTTCTCG
MADH7	SMAD7	NM_005904	Reverse Primer	CTGCTGCATAAACTCGTGGT
MADH7	SMAD7	NM_005904	Forward Primer	TCCATCAAGGCTTTCGACTA
MAP2	MAP2	NM_002374	Probe	CCACTCTTCCCTGCTCTGCGAATT
MAP2	MAP2	NM_002374	Reverse Primer	CAGGGGTAGTGGGTGTTGAG
MAP2	MAP2	NM_002374	Forward Primer	CGGACCACCAGGTCAGAG
MAP2K1	MAP2K1	NM_002755	Probe	TCTCAAAGTCGTCATCCTTCAGTTCTCCCA
MAP2K1	MAP2K1	NM_002755	Reverse Primer	CAGCCCCCAGCTCACTGAT
MAP2K1	MAP2K1	NM_002755	Forward Primer	GCCTTTCTTACCCAGAAGCAGAA
MAP3K1	MAP3K1	XM_042066	Probe	AATTGTCCCTGAAACTCTCCTGCACC
MAP3K1	MAP3K1	XM_042066	Reverse Primer	TGCCATAAATGCAATTGTCC
MAP3K1	MAP3K1	XM_042066	Forward Primer	GGTTGGCATCAAAAGGAACT
MAPK14	MAPK14	NM_139012	Probe	TGAAGTCATCAGCTTTGTGCCACCACC
MAPK14	MAPK14	NM_139012	Reverse Primer	GGACTCCATCTCTTCTTGGTCAA
MAPK14	MAPK14	NM_139012	Forward Primer	TGAGTGGAAAAGCCTGACCTATG
Maspin	SERPINB5	NM_002639	Probe	AGCTGACAACAGTGTGAACGACCAGACC
Maspin	SERPINB5	NM_002639	Reverse Primer	GGCAGCATTAACCACAAGGATT
Maspin	SERPINB5	NM_002639	Forward Primer	CAGATGGCCACTTTGAGAACATT
MAX	MAX	NM_002382	Probe	TGATGTGGTCCCTACGTTTTCGTTCCA
MAX	MAX	NM_002382	Reverse Primer	TCCCGCAAACTGTGAAAGCT
MAX	MAX	NM_002382	Forward Primer	CAAACGGGCTCATCATAATGC
MCM2	MCM2	NM_004526	Probe	ACAGCTCATTGTTGTCACGCCGGA
MCM2	MCM2	NM_004526	Reverse Primer	GCCACTAACTGCTTCAGTATGAAGAG
MCM2	MCM2	NM_004526	Forward Primer	GACTTTTGCCCGCTACCTTTC
MCM3	MCM3	NM_002388	Probe	TGGCCTTTCTGTCTACAAGGATCACCA
MCM3	MCM3	NM_002388	Reverse Primer	ATCTCCTGGATGGTGATGGT
MCM3	MCM3	NM_002388	Forward Primer	GGAGAACAATCCCCTTGAGA
MCM6	MCM6	NM_005915	Probe	CAGGTTTCATACCAACACAGGCTTCAGCAC
MCM6	MCM6	NM_005915	Reverse Primer	TGGGACAGGAAACACACCAA
MCM6	MCM6	NM_005915	Forward Primer	TGATGGTCCTATGTGTCACATTCA
MCP1	CCL2	NM_002982	Probe	TGCCCCAGTCACCTGCTGTTA
MCP1	CCL2	NM_002982	Reverse Primer	GCACTGAGATCTTCCTATTGGTGAA
MCP1	CCL2	NM_002982	Forward Primer	CGCTCAGCCAGATGCAATC
MDK	MDK	NM_002391	Probe	ATCACACGCACCCCAGTTCTCAAA
MDK	MDK	NM_002391	Reverse Primer	GACTTTGGTGCCTGTGCC
MDK	MDK	NM_002391	Forward Primer	GGAGCCGACTGCAAGTACA
MDM2	MDM2	NM_002392	Probe	CTTACACCAGCATCAAGATCCGG
MDM2	MDM2	NM_002392	Reverse Primer	ATCCAACCAATCACCTGAATGTT
MDM2	MDM2	NM_002392	Forward Primer	CTACAGGGACGCCATCGAA
MGAT5	MGAT5	NM_002410	Probe	AATGGCACCGGAACAAACTCAACC
MGAT5	MGAT5	NM_002410	Reverse Primer	TGGGAACAGCTGTAGTGGAGT
MGAT5	MGAT5	NM_002410	Forward Primer	GGAGTCGAAGGTGGACAATC
MGMT	MGMT	NM_002412	Probe	CAGCCCTTTGGGGAAGCTGG
MGMT	MGMT	NM_002412	Reverse Primer	GACCCTGCTCACAACCAGAC
MGMT	MGMT	NM_002412	Forward Primer	GTGAAATGAAACGCACCACA
mGST1	MGST1	NM_020300	Probe	TTTGACACCCCTTCCCCAGCCA
mGST1	MGST1	NM_020300	Reverse Primer	TCCATATCCAACAAAAAAACTCAAAG
mGST1	MGST1	NM_020300	Forward Primer	ACGGATCTACCACACCATTGC
MMP1	MMP1	NM_002421	Probe	AGCAAGATTTCCTCCAGGTCCATCAAAAGG
MMP1	MMP1	NM_002421	Reverse Primer	GGGCCTGGTTGAAAAGCAT
MMP1	MMP1	NM_002421	Forward Primer	GGGAGATCATCGGGACAACTC
MMP12	MMP12	NM_002426	Probe	AACCAGCTCTCTGTGACCCCAATT
MMP12	MMP12	NM_002426	Reverse Primer	ACGGTAGTGACAGCATCAAAACTC
MMP12	MMP12	NM_002426	Forward Primer	CCAACGCTTGCCAAATCCT
MMP2	MMP2	NM_004530	Probe	CTGGGAGCATGGCGATGGATACCC
MMP2	MMP2	NM_004530	Reverse Primer	GGAGTCCGTCCTTACCGTCAA
MMP2	MMP2	NM_004530	Forward Primer	CCATGATGGAGAGGCAGACA
MMP7	MMP7	NM_002423	Probe	CCTGTATGCTGCAACTCATGAACTTGGC
MMP7	MMP7	NM_002423	Reverse Primer	GGAATGTCCCATACCCAAAGAA
MMP7	MMP7	NM_002423	Forward Primer	GGATGGTAGCAGTCTAGGGATTAACT
MMP9	MMP9	NM_004994	Probe	ACAGGTATTCCTCTGCCAGCTGCC
MMP9	MMP9	NM_004994	Reverse Primer	CACCCGAGTGTAACCATAGC
MMP9	MMP9	NM_004994	Forward Primer	GAGAACCAATCTCACCGACA
MRP1	ABCC1	NM_004996	Probe	ACCTGATACGTCTTGGTCTTCATCGCCAT
MRP1	ABCC1	NM_004996	Reverse Primer	CGATTGTCTTTGCTCTTCATGTG
MRP1	ABCC1	NM_004996	Forward Primer	TCATGGTGCCCGTCAATG
MRP2	ABCC2	NM_000392	Probe	CTGCCATTCGACATGACTGCAATTT
MRP2	ABCC2	NM_000392	Reverse Primer	AAAACTGCATGGCTTTGTCA
MRP2	ABCC2	NM_000392	Forward Primer	AGGGGATGACTTGGACACAT
MRP3	ABCC3	NM_003786	Probe	TCTGTCCTGGCTGGAGTCGCTTTCAT
MRP3	ABCC3	NM_003786	Reverse Primer	CCGTTGAGTGGAATCAGCAA
MRP3	ABCC3	NM_003786	Forward Primer	TCATCCTGGCGATCTACTTCCT
MRP4	ABCC4	NM_005845	Probe	CGGAGTCCAGTGTTTTCCCACTTG
MRP4	ABCC4	NM_005845	Reverse Primer	AGAGCCCCTGGAGAGAAGAT
MRP4	ABCC4	NM_005845	Forward Primer	AGCGCCTGGAATCTACAACT
MRPL40	MRPL40	NM_003776	Probe	TTCCTACTCTCAGGGGCAGCATGTT
MRPL40	MRPL40	NM_003776	Reverse Primer	AGCAGACTTGAACCCTGGTC
MRPL40	MRPL40	NM_003776	Forward Primer	ACTTGCAGGCTGCTATCCTT
MSH2	MSH2	NM_000251	Probe	CAAGAAGATTTACTTCGTCGATTCCCAGA
MSH2	MSH2	NM_000251	Reverse Primer	TCTTGGCAAGTCGGTTAAGA
MSH2	MSH2	NM_000251	Forward Primer	GATGCAGAATTGAGGCAGAC
MSH3	MSH3	NM_002439	Probe	TCCCAATTGTCGCTTCTTCTGCAG
MSH3	MSH3	NM_002439	Reverse Primer	CTTGTGAAAATGCCATCCAC
MSH3	MSH3	NM_002439	Forward Primer	TGATTACCATCATGGCTCAGA
MSH6	MSH6	NM_000179	Probe	CCGTTACCAGCTGGAAATTCCTGAGA
MSH6	MSH6	NM_000179	Reverse Primer	CAAATTGCGAGTGGTGAAAT
MSH6	MSH6	NM_000179	Forward Primer	TCTATTGGGGGATTGGTAGG
MT3	MT3	NM_005954	Probe	CTCTCCGCCTTTGCACACACAGT
MT3	MT3	NM_005954	Reverse Primer	CTGCACTTCTCTGCTTCTGC
MT3	MT3	NM_005954	Forward Primer	GTGTGAGAAGTGTGCCAAGG
MTA1	MTA1	NM_004689	Probe	CCCAGTGTCCGCCAAGGAGCG
MTA1	MTA1	NM_004689	Reverse Primer	GGAATAAGTTAGCCGCGCTTCT
MTA1	MTA1	NM_004689	Forward Primer	CCGCCCTCACCTGAAGAGA
MUC1	MUC1	NM_002456	Probe	CTCTGGCCTTCCGAGAAGGTACC
MUC1	MUC1	NM_002456	Reverse Primer	CTCCACGTCGTGGACATTGA
MUC1	MUC1	NM_002456	Forward Primer	GGCCAGGATCTGTGGTGGTA
MUC2	MUC2	NM_002457	Probe	AGCTTCGAGACCTGCAGGACCATC
MUC2	MUC2	NM_002457	Reverse Primer	ATGTTGGAGTGGATGCCG
MUC2	MUC2	NM_002457	Forward Primer	CTATGAGCCATGTGGGAACC
MUC5B	MUC5B	XM_039877	Probe	TCAGCCATCCTGCACACCTACACC
MUC5B	MUC5B	XM_039877	Reverse Primer	CAGCCACACTCATCCACG
MUC5B	MUC5B	XM_039877	Forward Primer	TGCCCTTGCACTGTCCTAA
MUTYH	MUTYH	NM_012222	Probe	TCTGCCCGTCTTCTCCATGGTAGG
MUTYH	MUTYH	NM_012222	Reverse Primer	CCTGTCCAGGTCCATCTCA
MUTYH	MUTYH	NM_012222	Forward Primer	GTACGACCAAGAGAAACGGG
MVP	MVP	NM_017458	Probe	CGCACCTTTCCGGTCTTGACATCCT
MVP	MVP	NM_017458	Reverse Primer	GCATGTAGGTGCTTCCAATCAC
MVP	MVP	NM_017458	Forward Primer	ACGAGAACGAGGGCATCTATGT
MX1	MX1	NM_002462	Probe	TCACCCTGGAGATCAGCTCCCGA
MX1	MX1	NM_002462	Reverse Primer	GTCTATTAGAGTCAGATCCGGGACAT
MX1	MX1	NM_002462	Forward Primer	GAAGGAATGGGAATCAGTCATGA
MXD4	MXD4	NM_006454	Probe	TGCAGCTGCTCCTTGATGCTCAGT
MXD4	MXD4	NM_006454	Reverse Primer	CTTCAGGAAACGATGCTCCT
MXD4	MXD4	NM_006454	Forward Primer	AGAAACTGGAGGAGCAGGAC
MYBL2	MYBL2	NM_002466	Probe	CAGCATTGTCTGTCCTCCCTGGCA
MYBL2	MYBL2	NM_002466	Reverse Primer	CTTTTGATGGTAGAGTTCCAGTGATTC
MYBL2	MYBL2	NM_002466	Forward Primer	GCCGAGATCGCCAAGATG
MYH11	MYH11	NM_002474	Probe	CTCTTCTGCGTGGTGGTCAACCCCTA
MYH11	MYH11	NM_002474	Reverse Primer	CCGAGTAGATGGGCAGGTGTT
MYH11	MYH11	NM_002474	Forward Primer	CGGTACTTCTCAGGGCTAATATATACG
MYLK	MYLK	NM_053025	Probe	CCCTCCGAGATCTGCCGCATGTACT
MYLK	MYLK	NM_053025	Reverse Primer	ATGCCCTGCTTGTGGATGTAC
MYLK	MYLK	NM_053025	Forward Primer	TGACGGAGCGTGAGTGCAT
NAT2	NAT2	NM_000015	Probe	CGGGCTGTTCCCTTTGAGAACCTTAACA
NAT2	NAT2	NM_000015	Reverse Primer	ATGGCTTGCCCACAATGC
NAT2	NAT2	NM_000015	Forward Primer	TAACTGACATTCTTGAGCACCAGAT
NAV2	NAV2	NM_182964	Probe	CCTCACTGAGTCAACCAGCCTGGA
NAV2	NAV2	NM_182964	Reverse Primer	CACCAGTGTCATCCAGCAAC
NAV2	NAV2	NM_182964	Forward Primer	CTCTCCCAGCACAGCTTGA
NCAM1	NCAM1	NM_000615	Probe	CTCAGCCTCGTCGTTCTTATCCACC
NCAM1	NCAM1	NM_000615	Reverse Primer	CAGCCTTGTTCTCAGCAATG
NCAM1	NCAM1	NM_000615	Forward Primer	TAGTTCCCAGCTGACCATCA
NDE1	NDE1	NM_017668	Probe	CTGGAGTCCAAACTCGCTTCCTGC
NDE1	NDE1	NM_017668	Reverse Primer	GGACTGATCGTACACGAGGTT
NDE1	NDE1	NM_017668	Forward Primer	CTACTGCGGAAAGTCGGG
NDRG1	NDRG1	NM_006096	Probe	CTGCAAGGACACTCATCACAGCCA
NDRG1	NDRG1	NM_006096	Reverse Primer	CAGTGCTCCTACTCCGGC
NDRG1	NDRG1	NM_006096	Forward Primer	AGGGCAACATTCCACAGC
NDUFS3	NDUFS3	NM_004551	Probe	CCCAGTGCTGACTTTCCTCAGGGA
NDUFS3	NDUFS3	NM_004551	Reverse Primer	TTGAACTGTGCATTGGTGTG
NDUFS3	NDUFS3	NM_004551	Forward Primer	TATCCATCCTGATGGCGTC
NEDD8	NEDD8	NM_006156	Probe	TGCAGTCCTGTGTGCTTCCCTCTC
NEDD8	NEDD8	NM_006156	Reverse Primer	GACAACCAGGGACACAGTCA
NEDD8	NEDD8	NM_006156	Forward Primer	TGCTGGCTACTGGGTGTTAGT
NEK2	NEK2	NM_002497	Probe	TGCCTTCCCGGGCTGAGGACT
NEK2	NEK2	NM_002497	Reverse Primer	TGCCAATGGTGTACAACACTTCA
NEK2	NEK2	NM_002497	Forward Primer	GTGAGGCAGCGCGACTCT
NF2	NF2	NM_000268	Probe	CTACAATGACTTCCCAGGCTGGGC
NF2	NF2	NM_000268	Reverse Primer	TCAGGGCTTCAGTGTCTCAC
NF2	NF2	NM_000268	Forward Primer	ACTCCAGAGCTGACCTCCAC
NFKBp50	NFKB1	NM_003998	Probe	AAGCTGTAAACATGAGCCGCACCA
NFKBp50	NFKB1	NM_003998	Reverse Primer	AGCTGCCAGTGCTATCCG
NFKBp50	NFKB1	NM_003998	Forward Primer	CAGACCAAGGAGATGGACCT
NFKBp65	RELA	NM_021975	Probe	CTGAGCTCTGCCCGGACCGCT
NFKBp65	RELA	NM_021975	Reverse Primer	CCAGGTTCTGGAAACTGTGGAT
NFKBp65	RELA	NM_021975	Forward Primer	CTGCCGGGATGGCTTCTAT
NISCH	NISCH	NM_007184	Probe	TGGCCAGCAGCCTCTCGTCCAC
NISCH	NISCH	NM_007184	Reverse Primer	TGGTGCTCGGGAGTCAGACT
NISCH	NISCH	NM_007184	Forward Primer	CCAAGGAATCATGTTCGTTCAG
Nkd-1	NKD1	NM_033119	Probe	CCAGGCTCCAAGAAGCAGCTGAAG
Nkd-1	NKD1	NM_033119	Reverse Primer	CGTCGCACTGGAGCTCTT
Nkd-1	NKD1	NM_033119	Forward Primer	GAGAGAGTGAGCGAACCCTG
NMB	NMB	NM_021077	Probe	TGTCTGCCCCTATTATTGGTGTCATTTCT
NMB	NMB	NM_021077	Reverse Primer	CAATCTAAGCCACGCTGTTG
NMB	NMB	NM_021077	Forward Primer	GGCTGCTGGTACAAATACTGC
NMBR	NMBR	NM_002511	Probe	TTGTCACCTTAGTTGCCCGGGTTC
NMBR	NMBR	NM_002511	Reverse Primer	GAGCAAATGGGTTGACACAA
NMBR	NMBR	NM_002511	Forward Primer	TGATCCATCTCTAGGCCACA
NME1	NME1	NM_000269	Probe	CCTGGGACCATCCGTGGAGACTTCT
NME1	NME1	NM_000269	Reverse Primer	ATGTATAATGTTCCTGCCAACTTGTATG
NME1	NME1	NM_000269	Forward Primer	CCAACCCTGCAGACTCCAA
NOS3	NOS3	NM_000603	Probe	TTCACTCGCTTCGCCATCACCG
NOS3	NOS3	NM_000603	Reverse Primer	TCGGAGCCATACAGGATTGTC
NOS3	NOS3	NM_000603	Forward Primer	ATCTCCGCCTCGCTCATG
NOTCH1	NOTCH1	NM_017617	Probe	CCGCTCTGCAGCCGGGACA
NOTCH1	NOTCH1	NM_017617	Reverse Primer	GTTGTATTGGTTCGGCACCAT
NOTCH1	NOTCH1	NM_017617	Forward Primer	CGGGTCCACCAGTTTGAATG
NOTCH2	NOTCH2	NM_024408	Probe	CCGTGTTGCACAGCTCATCACACT
NOTCH2	NOTCH2	NM_024408	Reverse Primer	AGTTGTCAAACAGGCACTCG
NOTCH2	NOTCH2	NM_024408	Forward Primer	CACTTCCCTGCTGGGATTAT
NPM1	NPM1	NM_002520	Probe	AACAGGCATTTTGGACAACACATTCTTG
NPM1	NPM1	NM_002520	Reverse Primer	CAAGCAAAGGGTGGAGTTC
NPM1	NPM1	NM_002520	Forward Primer	AATGTTGTCCAGGTTCTATTGC
NR4A1	NR4A1	NM_002135	Probe	CCTTCGCCTGCCTCTCTGCCC
NR4A1	NR4A1	NM_002135	Reverse Primer	ATGCCGGTCGGTGATGAG
NR4A1	NR4A1	NM_002135	Forward Primer	CACAGCTTGCTTGTCGATGTC
NRG1	NRG1	NM_013957	Probe	ATGACCACCCCGGCTCGTATGTCA
NRG1	NRG1	NM_013957	Reverse Primer	CTTGGCGTGTGGAAATCTACAG
NRG1	NRG1	NM_013957	Forward Primer	CGAGACTCTCCTCATAGTGAAAGGTAT
NRP1	NRP1	NM_003873	Probe	CAGGATCTACCCCGAGAGAGCCACTCAT
NRP1	NRP1	NM_003873	Reverse Primer	CCCAGCAGCTCCATTCTGA
NRP1	NRP1	NM_003873	Forward Primer	CAGCTCTCTCCACGCGATTC
NRP2	NRP2	NM_003872	Probe	AGGACCCCAGGACCCAGCAG
NRP2	NRP2	NM_003872	Reverse Primer	GTTCCCTTCGAACAGCTTTG
NRP2	NRP2	NM_003872	Forward Primer	CTACAGCCTAAACGGCAAGG
NTN1	NTN1	NM_004822	Probe	ATCCACATCCTGAAGGCGGACAAG
NTN1	NTN1	NM_004822	Reverse Primer	CCGTGAACTTCCACCAGTC
NTN1	NTN1	NM_004822	Forward Primer	AGAAGGACTATGCCGTCCAG
NUFIP1	NUFIP1	NM_012345	Probe	CTTCTGATAGGTTTCCTCGGCATCAGA
NUFIP1	NUFIP1	NM_012345	Reverse Primer	AACTGCAGGGTTGAAGGACT
NUFIP1	NUFIP1	NM_012345	Forward Primer	GCTTCCACATCGTGGTATTG
ODC1	ODC1	NM_002539	Probe	CCAGCGTTGGACAAATACTTTCCGTCA
ODC1	ODC1	NM_002539	Reverse Primer	CGGGCTCAGCTATGATTCTCA
ODC1	ODC1	NM_002539	Forward Primer	AGAGATCACCGGCGTAATCAA
OPN	SPP1	NM_000582	Probe	TCCCCACAGTAGACACATATGATGGCCG
OPN	SPP1	NM_000582	Reverse Primer	CCTCAGTCCATAAACCACACTATCA
OPN	SPP1	NM_000582	Forward Primer	CAACCGAAGTTTTCACTCCAGTT
ORC1L	ORC1L	NM_004153	Probe	TGCATGTACATCTCCGGTGTCCCT
ORC1L	ORC1L	NM_004153	Reverse Primer	CAGTGGCAGTCTTCCCTGTC
ORC1L	ORC1L	NM_004153	Forward Primer	TCCTTGACCATACCGGAGG
OSM	OSM	NM_020530	Probe	CTGAGCTGGCCTCCTATGCCTCAT
OSM	OSM	NM_020530	Reverse Primer	AGGTGTCTGGTTTGGGACA
OSM	OSM	NM_020530	Forward Primer	GTTTCTGAAGGGGAGGTCAC
OSMR	OSMR	NM_003999	Probe	CAGGTCTCCTTGATCCACTGACTTTTCA
OSMR	OSMR	NM_003999	Reverse Primer	TGTAAGGGTCAGGGATGTCA
OSMR	OSMR	NM_003999	Forward Primer	GCTCATCATGGTCATGTGCT
P14ARF	CDKN2A	S78535	Probe	CTGCCCTAGACGCTGGCTCCTC
P14ARF	CDKN2A	S78535	Reverse Primer	CATCATGACCTGGTCTTCTAGG
P14ARF	CDKN2A	S78535	Forward Primer	CCCTCGTGCTGATGCTACT
p16-INK4	CDKN2A	L27211	Probe	CTCAGAGCCTCTCTGGTTCTTTCAATCGG
p16-INK4	CDKN2A	L27211	Reverse Primer	TGATGATCTAAGTTTCCCGAGGTT
p16-INK4	CDKN2A	L27211	Forward Primer	GCGGAAGGTCCCTCAGACA
p21	CDKN1A	NM_000389	Probe	CGGCGGCAGACCAGCATGAC
p21	CDKN1A	NM_000389	Reverse Primer	GGCGTTTGGAGTGGTAGAAATC
p21	CDKN1A	NM_000389	Forward Primer	TGGAGACTCTCAGGGTCGAAA
p27	CDKN1B	NM_004064	Probe	CCGGGACTTGGAGAAGCACTGCA
p27	CDKN1B	NM_004064	Reverse Primer	GGCTCGCCTCTTCCATGTC
p27	CDKN1B	NM_004064	Forward Primer	CGGTGGACCACGAAGAGTTAA
p53R2	RRM2B	AB036063	Probe	TCGGCCAGCTTTTTCCAATCTTTG
p53R2	RRM2B	AB036063	Reverse Primer	CCGTAAGCCCTTCCTCTATG
p53R2	RRM2B	AB036063	Forward Primer	CCCAGCTAGTGTTCCTCAGA
PADI4	PADI4	NM_012387	Probe	CCTGTGATGTCCCAGTTTCCCACTC
PADI4	PADI4	NM_012387	Reverse Primer	TGCTAGGACCATGTTGGGAT
PADI4	PADI4	NM_012387	Forward Primer	AGCAGTGGCTTGCTTTCTTC
PAI1	SERPINE1	NM_000602	Probe	CTCGGTGTTGGCCATGCTCCAG
PAI1	SERPINE1	NM_000602	Reverse Primer	TGCTGGGTTTCTCCTCCTGTT
PAI1	SERPINE1	NM_000602	Forward Primer	CCGCAACGTGGTTTTCTCA
Pak1	PAK1	NM_002576	Probe	ACATCTGTCAAGGAGCCTCCAGCC
Pak1	PAK1	NM_002576	Reverse Primer	CCATGCAAGTTTCTGTCACC
Pak1	PAK1	NM_002576	Forward Primer	GAGCTGTGGGTTGTTATGGA
PARC	PARC	NM_015089	Probe	TCCTTATGCATCGAGGCCAGGC
PARC	PARC	NM_015089	Reverse Primer	AGCAGAGCACCACAGCATAG
PARC	PARC	NM_015089	Forward Primer	GGAGCTGACCTGCTTCCTAC
PCAF	PCAF	NM_003884	Probe	TGCCACAGTTCTGCGACAGTCTACC
PCAF	PCAF	NM_003884	Reverse Primer	CACCTGTGTGGTTTCGTACC
PCAF	PCAF	NM_003884	Forward Primer	AGGTGGCTGTGTTACTGCAA
PCNA	PCNA	NM_002592	Probe	ATCCCAGCAGGCCTCGTTGATGAG
PCNA	PCNA	NM_002592	Reverse Primer	GGTTTACACCGCTGGAGCTAA
PCNA	PCNA	NM_002592	Forward Primer	GAAGGTGTTGGAGGCACTCAAG
PDGFA	PDGFA	NM_002607	Probe	TGGTGGCGGTCACTCCCTCTGC
PDGFA	PDGFA	NM_002607	Reverse Primer	TGGGTTCTGTCCAAACACTGG
PDGFA	PDGFA	NM_002607	Forward Primer	TTGTTGGTGTGCCCTGGTG
PDGFB	PDGFB	NM_002608	Probe	TCTCCTGCCGATGCCCCTAGG
PDGFB	PDGFB	NM_002608	Reverse Primer	TAAATAACCCTGCCCACACA
PDGFB	PDGFB	NM_002608	Forward Primer	ACTGAAGGAGACCCTTGGAG
PDGFC	PDGFC	NM_016205	Probe	CCCTGACACCGGTCTTTGGTCTCAACT
PDGFC	PDGFC	NM_016205	Reverse Primer	GTCGGTGAGTGATTTGTGCAA
PDGFC	PDGFC	NM_016205	Forward Primer	AGTTACTAAAAAATACCACGAGGTCCTT
PDGFD	PDGFD	NM_025208	Probe	TCCAGGTCAACTTTTGACTTCCGGT
PDGFD	PDGFD	NM_025208	Reverse Primer	TAACGCTTGGCATCATCATT
PDGFD	PDGFD	NM_025208	Forward Primer	TATCGAGGCAGGTCATACCA
PDGFRa	PDGFRA	NM_006206	Probe	CCCAAGACCCGACCAAGCACTAG
PDGFRa	PDGFRA	NM_006206	Reverse Primer	CTTCAACCACCTTCCCAAAC
PDGFRa	PDGFRA	NM_006206	Forward Primer	GGGAGTTTCCAAGAGATGGA
PDGFRb	PDGFRB	NM_002609	Probe	ATCAATGTCCCTGTCCGAGTGCTG
PDGFRb	PDGFRB	NM_002609	Reverse Primer	GGGTGGCTCTCACTTAGCTC
PDGFRb	PDGFRB	NM_002609	Forward Primer	CCAGCTCTCCTTCCAGCTAC
PFN1	PFN1	NM_005022	Probe	CAACCAGGACACCCACCTCAGCT
PFN1	PFN1	NM_005022	Reverse Primer	AAAACTTGACCGGTCTTTGC
PFN1	PFN1	NM_005022	Forward Primer	GGAAAACGTTCGTCAACATC
PFN2	PFN2	NM_053024	Probe	CTCCCCACCTTGACTCTTTGTCCG
PFN2	PFN2	NM_053024	Reverse Primer	GCCGACAGCCACATTGTAT
PFN2	PFN2	NM_053024	Forward Primer	TCTATACGTCGATGGTGACTGC
PGK1	PGK1	NM_000291	Probe	TCTCTGCTGGGCAAGGATGTTCTGTTC
PGK1	PGK1	NM_000291	Reverse Primer	CTGGGCCTACACAGTCCTTCA
PGK1	PGK1	NM_000291	Forward Primer	AGAGCCAGTTGCTGTAGAACTCAA
PI3K	PIK3C2B	NM_002646	Probe	TCCTCCTGAAACGAGCTGTGTCTGACTT
PI3K	PIK3C2B	NM_002646	Reverse Primer	AGGCCGTCCTTCAGTAACCA
PI3K	PIK3C2B	NM_002646	Forward Primer	TGCTACCTGGACAGCCCG
PI3KC2A	PIK3C2A	NM_002645	Probe	TGCGCTGTGACTGGACTTAACAAATAGCCT
PI3KC2A	PIK3C2A	NM_002645	Reverse Primer	CACACTAGCATTTTCTCCGCATA
PI3KC2A	PIK3C2A	NM_002645	Forward Primer	ATACCAATCACCGCACAAACC
PIK3CA	PIK3CA	NM_006218	Probe	TCCTGCTTCTCGGGATACAGACCA
PIK3CA	PIK3CA	NM_006218	Reverse Primer	GTCCTGCGTGGGAATAGC
PIK3CA	PIK3CA	NM_006218	Forward Primer	GTGATTGAAGAGCATGCCAA
PIM1	PIM1	NM_002648	Probe	TACACTCGGGTCCCATCGAAGTCC
PIM1	PIM1	NM_002648	Reverse Primer	GGATCCACTCTGGAGGGC
PIM1	PIM1	NM_002648	Forward Primer	CTGCTCAAGGACACCGTCTA
Pin1	PIN1	NM_006221	Probe	TCAAAGTCCTCCTCTCCCGACTTGA
Pin1	PIN1	NM_006221	Reverse Primer	TGAACTGTGAGGCCAGAGAC
Pin1	PIN1	NM_006221	Forward Primer	GATCAACGGCTACATCCAGA
PKD1	PKD1	NM_000296	Probe	AGCCATTGTGAGGACTCTCCCAGC
PKD1	PKD1	NM_000296	Reverse Primer	CTGAATAGGCCCACGTCC
PKD1	PKD1	NM_000296	Forward Primer	CAGCACCAGCGATTACGAC
PKR2	PKM2	NM_002654	Probe	ACCCATCACAGCCCGGAACACTG
PKR2	PKM2	NM_002654	Reverse Primer	CTGGGCCAATGGTACAGATGA
PKR2	PKM2	NM_002654	Forward Primer	CCGCCTGGACATTGATTCAC
PLA2G2A	PLA2G2A	NM_000300	Probe	AGGCCAGGCAGGAGCCCTTCTATA
PLA2G2A	PLA2G2A	NM_000300	Reverse Primer	GCTGGAAATCTGCTGGATGT
PLA2G2A	PLA2G2A	NM_000300	Forward Primer	GCATCCCTCACCCATCCTA
PLAUR	PLAUR	NM_002659	Probe	CATTGACTGCCGAGGCCCCATG
PLAUR	PLAUR	NM_002659	Reverse Primer	CCGGTGGCTACCAGACATTG
PLAUR	PLAUR	NM_002659	Forward Primer	CCCATGGATGCTCCTCTGAA
PLK	PLK1	NM_005030	Probe	AACCCCGTGGCCGCCTCC
PLK	PLK1	NM_005030	Reverse Primer	TGTCTGAAGCATCTTCTGGATGA
PLK	PLK1	NM_005030	Forward Primer	AATGAATACAGTATTCCCAAGCACAT
PLK3	PLK3	NM_004073	Probe	CAAGCAGGTTCACTACACGCTGCC
PLK3	PLK3	NM_004073	Reverse Primer	CAGGCAGTGAGAGGCTGG
PLK3	PLK3	NM_004073	Forward Primer	TGAAGGAGACGTACCGCTG
PLOD2	PLOD2	NM_000935	Probe	TCCAGCCTTTTCGTGGTGACTCAA
PLOD2	PLOD2	NM_000935	Reverse Primer	TCTCCCAGGATGCATGAAG
PLOD2	PLOD2	NM_000935	Forward Primer	CAGGGAGGTGGTTGCAAAT
PMS1	PMS1	NM_000534	Probe	CCTCAGCTATACAACAAATTGACCCCAAG
PMS1	PMS1	NM_000534	Reverse Primer	AGCAGCCGTTCTTGTTGTAA
PMS1	PMS1	NM_000534	Forward Primer	CTTACGGTTTTCGTGGAGAAG
PMS2	PMS2	NM_000535	Probe	TCGAAATTTACATCCGGTATCTTCCTGG
PMS2	PMS2	NM_000535	Reverse Primer	TGCGAGATTAGTTGGCTGAG
PMS2	PMS2	NM_000535	Forward Primer	GATGTGGACTGCCATTCAAA
PPARG	PPARG	NM_005037	Probe	TTCCAGTGCATTGAACTTCACAGCA
PPARG	PPARG	NM_005037	Reverse Primer	GCCAAGTCGCTGTCATCTAA
PPARG	PPARG	NM_005037	Forward Primer	TGACTTTATGGAGCCCAAGTT
PPID	PPID	NM_005038	Probe	TTCCTTTAATTACTTGGCCAAACACCACA
PPID	PPID	NM_005038	Reverse Primer	CCAATATCCTTGCCACTCCTA
PPID	PPID	NM_005038	Forward Primer	TCCTCATTTGGATGGGAAAC
PPM1D	PPM1D	NM_003620	Probe	TCGCTTGTCACCTTGCCATGTGG
PPM1D	PPM1D	NM_003620	Reverse Primer	GGCCATTCCGCCAGTTTC
PPM1D	PPM1D	NM_003620	Forward Primer	GCCATCCGCAAAGGCTTT
PPP2R4	PPP2R4	NM_178001	Probe	TTGGTCACTTCTCCCAACTTGGGC
PPP2R4	PPP2R4	NM_178001	Reverse Primer	ACGGGAACTCAGAAAACTGG
PPP2R4	PPP2R4	NM_178001	Forward Primer	GGCTCAGAGCATAAGGCTTC
PR	PGR	NM_000926	Probe	TGTCCTTACCTGTGGGAGCTGTAAGGTC
PR	PGR	NM_000926	Reverse Primer	AGTAGTTGTGCTGCCCTTCC
PR	PGR	NM_000926	Forward Primer	GCATCAGGCTGTCATTATGG
PRDX2	PRDX2	NM_005809	Probe	TTAATGATTTGCCTGTGGGACGCTCC
PRDX2	PRDX2	NM_005809	Reverse Primer	CAGCCGCAGAGCCTCATC
PRDX2	PRDX2	NM_005809	Forward Primer	GGTGTCCTTCGCCAGATCAC
PRDX3	PRDX3	NM_006793	Probe	CATTTGAGCGTCAACGATCTCCCAGTG
PRDX3	PRDX3	NM_006793	Reverse Primer	CCAAGCGGAGGGTTTCTTC
PRDX3	PRDX3	NM_006793	Forward Primer	TGACCCCAATGGAGTCATCA
PRDX4	PRDX4	NM_006406	Probe	CCAAGTCCTCCTTGTCTTCGAGGGGT
PRDX4	PRDX4	NM_006406	Reverse Primer	CTGAAAGAAGTGGAATCCTTATTGG
PRDX4	PRDX4	NM_006406	Forward Primer	TTACCCATTTGGCCTGGATTAA
PRDX6	PRDX6	NM_004905	Probe	CTGCCAATTGTGTTTTCCTGCAGC
PRDX6	PRDX6	NM_004905	Reverse Primer	TGTGATGACACCAGGATGTG
PRDX6	PRDX6	NM_004905	Forward Primer	CTGTGAGCCAGAGGATGTCA
PRKCA	PRKCA	NM_002737	Probe	CAGCCTCTGCGGAATGGATCACACT
PRKCA	PRKCA	NM_002737	Reverse Primer	GTAAATCCGCCCCCTCTTCT
PRKCA	PRKCA	NM_002737	Forward Primer	CAAGCAATGCGTCATCAATGT
PRKCB1	PRKCB1	NM_002738	Probe	CCAGACCATGGACCGCCTGTACTT
PRKCB1	PRKCB1	NM_002738	Reverse Primer	CCCATTCACGTACTCCATCA
PRKCB1	PRKCB1	NM_002738	Forward Primer	GACCCAGCTCCACTCCTG
PRKCD	PRKCD	NM_006254	Probe	CCCTTTCTCACCCACCTCATCTGCAC
PRKCD	PRKCD	NM_006254	Reverse Primer	AGGTGGTCCTTGGTCTGGAA
PRKCD	PRKCD	NM_006254	Forward Primer	CTGACACTTGCCGCAGAGAA
PRKR	EIF2AK2	NM_002759	Probe	AGGTCCACTTCCTTTCCATAGTCTTGCGA
PRKR	EIF2AK2	NM_002759	Reverse Primer	TCAGCAAGAATTAGCCCCAAAG
PRKR	EIF2AK2	NM_002759	Forward Primer	GCGATACATGAGCCCAGAACA
pS2	TFF1	NM_003225	Probe	TGCTGTTTCGACGACACCGTTCG
pS2	TFF1	NM_003225	Reverse Primer	CGTCGATGGTATTAGGATAGAAGCA
pS2	TFF1	NM_003225	Forward Primer	GCCCTCCCAGTGTGCAAAT
PTCH	PTCH1	NM_000264	Probe	CCTGAAACAAGGCTGAGAATCCCG
PTCH	PTCH1	NM_000264	Reverse Primer	TACTCGATGGGCTCTGCTG
PTCH	PTCH1	NM_000264	Forward Primer	CCACGACAAAGCCGACTAC
PTEN	PTEN	NM_000314	Probe	CCTTTCCAGCTTTACAGTGAATTGCTGCA
PTEN	PTEN	NM_000314	Reverse Primer	TGCACATATCATTACACCAGTTCGT
PTEN	PTEN	NM_000314	Forward Primer	TGGCTAAGTGAAGATGACAATCATG
PTGER3	PTGER3	NM_000957	Probe	CCTTTGCCTTCCTGGGGCTCTT
PTGER3	PTGER3	NM_000957	Reverse Primer	TTGCAGGAAAAGGTGACTGT
PTGER3	PTGER3	NM_000957	Forward Primer	TAACTGGGGCAACCTTTTCT
PTHLH	PTHLH	NM_002820	Probe	TGACACCTCCACAACGTCGCTGGA
PTHLH	PTHLH	NM_002820	Reverse Primer	AAGCCTGTTACCGTGAATCGA
PTHLH	PTHLH	NM_002820	Forward Primer	AGTGACTGGGAGTGGGCTAGAA
PTHR1	PTHR1	NM_000316	Probe	CCAGTGCCAGTGTCCAGCGGCT
PTHR1	PTHR1	NM_000316	Reverse Primer	GCGTGCCTTTCGCTTGAA
PTHR1	PTHR1	NM_000316	Forward Primer	CGAGGTACAAGCTGAGATCAAGAA
PTK2	PTK2	NM_005607	Probe	ACCAGGCCCGTCACATTCTCGTAC
PTK2	PTK2	NM_005607	Reverse Primer	CTGGACATCTCGATGACAGC
PTK2	PTK2	NM_005607	Forward Primer	GACCGGTCGAATGATAAGGT
PTK2B	PTK2B	NM_004103	Probe	CTCCGCAAACCAACCTCCTGGCT
PTK2B	PTK2B	NM_004103	Reverse Primer	GAACCTGGAACTGCAGCTTTG
PTK2B	PTK2B	NM_004103	Forward Primer	CAAGCCCAGCCGACCTAAG
PTP4A3	PTP4A3	NM_007079	Probe	CCAAGAGAAACGAGATTTAAAAACCCACC
PTP4A3	PTP4A3	NM_007079	Reverse Primer	AACGAGATCCCTGTGCTTGT
PTP4A3	PTP4A3	NM_007079	Forward Primer	AATATTTGTGCGGGGTATGG
PTP4A3 v2	PTP4A3	NM_032611	Probe	ACCTGACTGCCCCGGGGTCTAATA
PTP4A3 v2	PTP4A3	NM_032611	Reverse Primer	TATTGCCTTCGGGTGTCC
PTP4A3 v2	PTP4A3	NM_032611	Forward Primer	CCTGTTCTCGGCACCTTAAA
PTPD1	PTPN21	NM_007039	Probe	TCCACGCAGCGTGGCACTG
PTPD1	PTPN21	NM_007039	Reverse Primer	CCATTCAGACTGCGCCACTT
PTPD1	PTPN21	NM_007039	Forward Primer	CGCTTGCCTAACTCATACTTTCC
PTPN1	PTPN1	NM_002827	Probe	CTGATCCAGACAGCCGACCAGCT
PTPN1	PTPN1	NM_002827	Reverse Primer	CTTCGATCACAGCCAGGTAG
PTPN1	PTPN1	NM_002827	Forward Primer	AATGAGGAAGTTTCGGATGG
PTPRF	PTPRF	NM_002840	Probe	CCGACGTCCCCAAACCTAGCTAGG
PTPRF	PTPRF	NM_002840	Reverse Primer	TACCAACCCTGGAATGTTGA
PTPRF	PTPRF	NM_002840	Forward Primer	TGTTTTAGCTGAGGGACGTG
PTPRJ	PTPRJ	NM_002843	Probe	ACTACATGAAGCAGAGTCCTCCCGAATCG
PTPRJ	PTPRJ	NM_002843	Reverse Primer	AGCACTGCAATGCACCAGAA
PTPRJ	PTPRJ	NM_002843	Forward Primer	AACTTCCGGTACCTCGTTCGT
PTPRO	PTPRO	NM_030667	Probe	CCCACAGCAAATGCTGCAGAAAGT
PTPRO	PTPRO	NM_030667	Reverse Primer	CCATGTGTACAAACTGCAGGA
PTPRO	PTPRO	NM_030667	Forward Primer	CATGGCCTGATCATGGTGT
PTTG1	PTTG1	NM_004219	Probe	CACACGGGTGCCTGGTTCTCCA
PTTG1	PTTG1	NM_004219	Reverse Primer	GCTTCAGCCCATCCTTAGCA
PTTG1	PTTG1	NM_004219	Forward Primer	GGCTACTCTGATCTATGTTGATAAGGAA
RAB32	RAB32	NM_006834	Probe	CGATTTGGCAACATGACCCGAGTA
RAB32	RAB32	NM_006834	Reverse Primer	AGCACCAACAGCTTCCTTG
RAB32	RAB32	NM_006834	Forward Primer	CCTGCAGCTGTGGGACAT
RAB6C	RAB6C	NM_032144	Probe	TTCCCGAAGTCTCCGCCCG
RAB6C	RAB6C	NM_032144	Reverse Primer	GGAACACCAGCTTGAATTTCCT
RAB6C	RAB6C	NM_032144	Forward Primer	GCGACAGCTCCTCTAGTTCCA
RAC1	RAC1	NM_006908	Probe	CGTTCTTGGTCCTGTCCCTTGGA
RAC1	RAC1	NM_006908	Reverse Primer	TTGAGCAAAGCGTACAAAGG
RAC1	RAC1	NM_006908	Forward Primer	TGTTGTAAATGTCTCAGCCCC
RAD51C	RAD51C	NM_058216	Probe	AGGGCTTCATAATCACCTTCTGTTC
RAD51C	RAD51C	NM_058216	Reverse Primer	TCCACCCCCAAGAATATCATCTAGT
RAD51C	RAD51C	NM_058216	Forward Primer	GAACTTCTTGAGCAGGAGCATACC
RAD54L	RAD54L	NM_003579	Probe	ACACAACGTCGGCAGTGCAACCTG
RAD54L	RAD54L	NM_003579	Reverse Primer	CCGGATCTGACGGCTGTT
RAD54L	RAD54L	NM_003579	Forward Primer	AGCTAGCCTCAGTGACACACATG
RAF1	RAF1	NM_002880	Probe	TCCAGGATGCCTGTTAGTTCTCAGCA
RAF1	RAF1	NM_002880	Reverse Primer	TGAAGGCGTGAGGTGTAGAA
RAF1	RAF1	NM_002880	Forward Primer	CGTCGTATGCGAGAGTCTGT
RALBP1	RALBP1	NM_006788	Probe	TGCTGTCCTGTCGGTCTCAGTACGTTCA
RALBP1	RALBP1	NM_006788	Reverse Primer	TTCGATATTGCCAGCAGCTATAAA
RALBP1	RALBP1	NM_006788	Forward Primer	GGTGTCAGATATAAATGTGCAAATGC
RANBP2	RANBP2	NM_006267	Probe	TCCAGAAGAGTCATGCAACTTCATTTCTG
RANBP2	RANBP2	NM_006267	Reverse Primer	AAATCCTGTTCCCACCTGAC
RANBP2	RANBP2	NM_006267	Forward Primer	TCCTTCAGCTTTCACACTGG
ranBP7	IPO7	NM_006391	Probe	AAGCCAATTTTGTCCACAATGGCA
ranBP7	IPO7	NM_006391	Reverse Primer	GCCAACAAGCACTGTTATCG
ranBP7	IPO7	NM_006391	Forward Primer	AACATGATTATCCAAGCCGC
RANBP9	RANBP9	NM_005493	Probe	TTCTATGGCGGCCTGACTTCCTCCA
RANBP9	RANBP9	NM_005493	Reverse Primer	TGCAGCTCTCGTCCAAAGTG
RANBP9	RANBP9	NM_005493	Forward Primer	CAAGTCAGTTGAGACGCCAGTT
RAP1GDS1	RAP1GDS1	NM_021159	Probe	CCACTGGTGCAGCTGCTAAATAGCA
RAP1GDS1	RAP1GDS1	NM_021159	Reverse Primer	AAGCAGCACTTCCTGGTCTT
RAP1GDS1	RAP1GDS1	NM_021159	Forward Primer	TGTGGATGCTGGATTGATTT
RARA	RARA	NM_000964	Probe	TCGGGCTTGGGCACCTCCTTCTT
RARA	RARA	NM_000964	Reverse Primer	CGGCGTCAGCGTGTAGCT
RARA	RARA	NM_000964	Forward Primer	AGTCTGTGAGAAACGACCGAAAC
RARB	RARB	NM_016152	Probe	TGCACCAGGTATACCCCAGAACAAGA
RARB	RARB	NM_016152	Reverse Primer	AAGGCCGTCTGAGAAAGTCA
RARB	RARB	NM_016152	Forward Primer	TGCCTGGACATCCTGATTCT
RASSF1	RASSF1	NM_007182	Probe	TTGATCTTCTGCTCAATCTCAGCTTGAGA
RASSF1	RASSF1	NM_007182	Reverse Primer	TGATCTGGGCATTGTACTCC
RASSF1	RASSF1	NM_007182	Forward Primer	AGTGGGAGACACCTGACCTT
RBM5	RBM5	NM_005778	Probe	CTGCGCGGCCTTCCCATCA
RBM5	RBM5	NM_005778	Reverse Primer	TCTCGAATATCGCTCTCTGTGATG
RBM5	RBM5	NM_005778	Forward Primer	CGAGAGGGAGAGCAAGACCAT
RBX1	RBX1	NM_014248	Probe	TAGAATGTCAAGCTAACCAGGCGTCCGC
RBX1	RBX1	NM_014248	Reverse Primer	CATGCGACAGTACACTCTTCTGAA
RBX1	RBX1	NM_014248	Forward Primer	GGAACCACATTATGGATCTTTGC
RCC1	RCC1	NM_001269	Probe	ATACCAGGGCCGGCTTCTTCCTCT
RCC1	RCC1	NM_001269	Reverse Primer	CACAACATCCTCCGGAATG
RCC1	RCC1	NM_001269	Forward Primer	GGGCTGGGTGAGAATGTG
REG4	REG4	NM_032044	Probe	TCCTCTTCCTTTCTGCTAGCCTGGC
REG4	REG4	NM_032044	Reverse Primer	TGCTAGGTTTCCCCTCTGAA
REG4	REG4	NM_032044	Forward Primer	TGCTAACTCCTGCACAGCC
RFC	SLC19A1	NM_003056	Probe	CCTCCCGGTCCGCAAGCAGTT
RFC	SLC19A1	NM_003056	Reverse Primer	GGATCAGGAAGTACACGGAGTATAACT
RFC	SLC19A1	NM_003056	Forward Primer	TCAAGACCATCATCACTTTCATTGT
RhoB	RHOB	NM_004040	Probe	CTTTCCAACCCCTGGGGAAGACAT
RhoB	RHOB	NM_004040	Reverse Primer	CCTCCCCAAGTCAGTTGC
RhoB	RHOB	NM_004040	Forward Primer	AAGCATGAACAGGACTTGACC
rhoC	RHOC	NM_175744	Probe	TCCGGTTCGCCATGTCCCG
rhoC	RHOC	NM_175744	Reverse Primer	GAGCACTCAAGGTAGCCAAAGG
rhoC	RHOC	NM_175744	Forward Primer	CCCGTTCGGTCTGAGGAA
RIZ1	PRDM2	NM_012231	Probe	TGTGAGGTGAATGATTTGGGGGA
RIZ1	PRDM2	NM_012231	Reverse Primer	TCCTCCTCTTCCTCCTCCTC
RIZ1	PRDM2	NM_012231	Forward Primer	CCAGACGAGCGATTAGAAGC
RNF11	RNF11	NM_014372	Probe	CCATCATACAGATCACACACTCCCGG
RNF11	RNF11	NM_014372	Reverse Primer	ATTGGGTCCCCATAAACAAA
RNF11	RNF11	NM_014372	Forward Primer	ACCCTGGAAGAGATGGATCA
ROCK1	ROCK1	NM_005406	Probe	TCACTCTCTTTGCTGGCCAACTGC
ROCK1	ROCK1	NM_005406	Reverse Primer	GTTTAGCACGCAATTGCTCA
ROCK1	ROCK1	NM_005406	Forward Primer	TGTGCACATAGGAATGAGCTTC
ROCK2	ROCK2	NM_004850	Probe	CCCATCAACGTGGAGAGCTTGCT
ROCK2	ROCK2	NM_004850	Reverse Primer	AGGACCAAGGAATTTAAGCCA
ROCK2	ROCK2	NM_004850	Forward Primer	GATCCGAGACCCTCGCTC
RPLPO	RPLP0	NM_001002	Probe	TCTCCACAGACAAGGCCAGGACTCG
RPLPO	RPLP0	NM_001002	Reverse Primer	TCAGCAAGTGGGAAGGTGTAATC
RPLPO	RPLP0	NM_001002	Forward Primer	CCATTCTATCATCAACGGGTACAA
RPS13	RPS13	NM_001017	Probe	CAACTTCAACCAAGTGGGGACGCT
RPS13	RPS13	NM_001017	Reverse Primer	TCTGCTCCTTCACGTCGTC
RPS13	RPS13	NM_001017	Forward Primer	CAGTCGGCTTTACCCTATCG
RRM1	RRM1	NM_001033	Probe	CATTGGAATTGCCATTAGTCCCAGC
RRM1	RRM1	NM_001033	Reverse Primer	CTCTCAGCATCGGTACAAGG
RRM1	RRM1	NM_001033	Forward Primer	GGGCTACTGGCAGCTACATT
RRM2	RRM2	NM_001034	Probe	CCAGCACAGCCAGTTAAAAGATGCA
RRM2	RRM2	NM_001034	Reverse Primer	ATCTGCGTTGAAGCAGTGAG
RRM2	RRM2	NM_001034	Forward Primer	CAGCGGGATTAAACAGTCCT
RTN4	RTN4	NM_007008	Probe	CCAGCCTATTCCTGCTGCTTTCATTG
RTN4	RTN4	NM_007008	Reverse Primer	CTGTTACGCTCACAATGCTG
RTN4	RTN4	NM_007008	Forward Primer	GACTGGAGTGGTGTTTGGTG
RUNX1	RUNX1	NM_001754	Probe	TTGGATCTGCTTGCTGTCCAAACC
RUNX1	RUNX1	NM_001754	Reverse Primer	GTGATTTGCCCAGGAAGTTT
RUNX1	RUNX1	NM_001754	Forward Primer	AACAGAGACATTGCCAACCA
RXRA	RXRA	NM_002957	Probe	TCAGTCACAGGAAGGCCAGAGCC
RXRA	RXRA	NM_002957	Reverse Primer	GTACGGAGAAGCCACTTCACA
RXRA	RXRA	NM_002957	Forward Primer	GCTCTGTTGTGTCCTGTTGC
S100A1	S100A1	NM_006271	Probe	CCTCCCCGTCTCCATTCTCGTCTA
S100A1	S100A1	NM_006271	Reverse Primer	AGCACCACATACTCCTGGAA
S100A1	S100A1	NM_006271	Forward Primer	TGGACAAGGTGATGAAGGAG
S100A2	S100A2	NM_005978	Probe	CACAAGTACTCCTGCCAAGAGGGCGAC
S100A2	S100A2	NM_005978	Reverse Primer	TCCCCCTTACTCAGCTTGAACT
S100A2	S100A2	NM_005978	Forward Primer	TGGCTGTGCTGGTCACTACCT
S100A4	S100A4	NM_002961	Probe	ATCACATCCAGGGCCTTCTCCAGA
S100A4	S100A4	NM_002961	Reverse Primer	CGAGTACTTGTGGAAGGTGGAC
S100A4	S100A4	NM_002961	Forward Primer	GACTGCTGTCATGGCGTG
S100A8	S100A8	NM_002964	Probe	CATGCCGTCTACAGGGATGACCTG
S100A8	S100A8	NM_002964	Reverse Primer	TGAGGACACTCGGTCTCTAGC
S100A8	S100A8	NM_002964	Forward Primer	ACTCCCTGATAAAGGGGAATTT
S100A9	S100A9	NM_002965	Probe	CGATGACTTGCAAAATGTCGCAGC
S100A9	S100A9	NM_002965	Reverse Primer	TGGTCTCTATGTTGCGTTCC
S100A9	S100A9	NM_002965	Forward Primer	CTTTGGGACAGAGTGCAAGA
S100P	S100P	NM_005980	Probe	TTGCTCAAGGACCTGGACGCCAA
S100P	S100P	NM_005980	Reverse Primer	GAAGTCCACCTGGGCATCTC
S100P	S100P	NM_005980	Forward Primer	AGACAAGGATGCCGTGGATAA
SAT	SAT1	NM_002970	Probe	TCCAGTGCTCTTTCGGCACTTCTG
SAT	SAT1	NM_002970	Reverse Primer	ACAATGCTGTGTCCTTCCG
SAT	SAT1	NM_002970	Forward Primer	CCTTTTACCACTGCCTGGTT
SBA2	WSB2	NM_018639	Probe	CCCTGTCTGCACCTCCCAGATCTT
SBA2	WSB2	NM_018639	Reverse Primer	CGGAAAGATTCAAAAGCAGG
SBA2	WSB2	NM_018639	Forward Primer	GGACTCAACGATGGGCAG
SDC1	SDC1	NM_002997	Probe	CTCTGAGCGCCTCCATCCAAGG
SDC1	SDC1	NM_002997	Reverse Primer	AGGAGCTAACGGAGAACCTG
SDC1	SDC1	NM_002997	Forward Primer	GAAATTGACGAGGGGTGTCT
SEMA3B	SEMA3B	NM_004636	Probe	TCGCGGGACCACCGGACC
SEMA3B	SEMA3B	NM_004636	Reverse Primer	ACGTGGAGAAGACGGCATAGA
SEMA3B	SEMA3B	NM_004636	Forward Primer	GCTCCAGGATGTGTTTCTGTTG
SEMA3F	SEMA3F	NM_004186	Probe	CTCCCCACAGCGCATCGAGGAA
SEMA3F	SEMA3F	NM_004186	Reverse Primer	CACTCGCCGTTGACATCCT
SEMA3F	SEMA3F	NM_004186	Forward Primer	CGCGAGCCCCTCATTATACA
SEMA4B	SEMA4B	NM_020210	Probe	ACTTTGGCCTGCCCGCTCCTCT
SEMA4B	SEMA4B	NM_020210	Reverse Primer	GAGTCGGGTCGCCAGGTT
SEMA4B	SEMA4B	NM_020210	Forward Primer	TTCCAGCCCAACACAGTGAA
SFRP2	SFRP2	NM_003013	Probe	CAGCACCGATTTCTTCAGGTCCCT
SFRP2	SFRP2	NM_003013	Reverse Primer	TGCAAGCTGTCTTTGAGCC
SFRP2	SFRP2	NM_003013	Forward Primer	CAAGCTGAACGGTGTGTCC
SFRP4	SFRP4	NM_003014	Probe	CCTGGGACAGCCTATGTAAGGCCA
SFRP4	SFRP4	NM_003014	Reverse Primer	GTTGTTAGGGCAAGGGGC
SFRP4	SFRP4	NM_003014	Forward Primer	TACAGGATGAGGCTGGGC
SGCB	SGCB	NM_000232	Probe	CACACATGCAGAGCTTGTAGCGTACCCA
SGCB	SGCB	NM_000232	Reverse Primer	CCTTGAAGAGCGTCCCATCA
SGCB	SGCB	NM_000232	Forward Primer	CAGTGGAGACCAGTTGGGTAGTG
SHC1	SHC1	NM_003029	Probe	CCTGTGTTCTTGCTGAGCACCCTC
SHC1	SHC1	NM_003029	Reverse Primer	CTGTTATCCCAACCCAAACC
SHC1	SHC1	NM_003029	Forward Primer	CCAACACCTTCTTGGCTTCT
SHH	SHH	NM_000193	Probe	CACCGAGTTCTCTGCTTTCACCGA
SHH	SHH	NM_000193	Reverse Primer	GAAGCAGCCTCCCGATTT
SHH	SHH	NM_000193	Forward Primer	GTCCAAGGCACATATCCACTG
SI	SI	NM_001041	Probe	TGTCCATGGTCATGCAAATCTTGC
SI	SI	NM_001041	Reverse Primer	GAAATTGCAGGGTCCAAGAT
SI	SI	NM_001041	Forward Primer	AACGGACTCCCTCAATTTGT
Siah-1	SIAH1	NM_003031	Probe	TCCGCGGTATCCTCGGATTAGTTC
Siah-1	SIAH1	NM_003031	Reverse Primer	GGTATGGAGAAGGGGGTCC
Siah-1	SIAH1	NM_003031	Forward Primer	TTGGCATTGGAACTACATTCA
SIAT4A	ST3GAL1	NM_003033	Probe	CAGAGACAGTTTCCCTCCCCGCT
SIAT4A	ST3GAL1	NM_003033	Reverse Primer	CGAAGGAAGGGTGTTGGTAT
SIAT4A	ST3GAL1	NM_003033	Forward Primer	AACCACAGTTGGAGGAGGAC
SIAT7B	ST6GALNAC2	NM_006456	Probe	TGGCACATCCTACCCCAGATGCTA
SIAT7B	ST6GALNAC2	NM_006456	Reverse Primer	GGTGTCCTGGAGTCCTTGAA
SIAT7B	ST6GALNAC2	NM_006456	Forward Primer	TCCAGCCCAAATCCTCCT
SIM2	SIM2	NM_005069	Probe	CGCCTCTCCACGCACTCAGCTAT
SIM2	SIM2	NM_005069	Reverse Primer	CACAAGGAGCTGTGAATGAGG
SIM2	SIM2	NM_005069	Forward Primer	GATGGTAGGAAGGGATGTGC
SIN3A	SIN3A	NM_015477	Probe	CTGTCCCTGCACTGGTGCAACTG
SIN3A	SIN3A	NM_015477	Reverse Primer	CCACCTTCAGCCTCTGAAAT
SIN3A	SIN3A	NM_015477	Forward Primer	CCAGAGTCATGCTCATCCAG
SIR2	SIRT1	NM_012238	Probe	CCTGACTTCAGGTCAAGGGATGG
SIR2	SIRT1	NM_012238	Reverse Primer	ACAGCAAGGCGAGCATAAAT
SIR2	SIRT1	NM_012238	Forward Primer	AGCTGGGGTGTCTGTTTCAT
SKP1A	SKP1A	NM_006930	Probe	TCCCATGGTTTTTATTCTGCCCTGCTG
SKP1A	SKP1A	NM_006930	Reverse Primer	TTCCGGATTTCCTTTCTTTGC
SKP1A	SKP1A	NM_006930	Forward Primer	CCATTGCCTTTGCTTTGTTCAT
SKP2	SKP2	NM_005983	Probe	CCTGCGGCTTTCGGATCCCA
SKP2	SKP2	NM_005983	Reverse Primer	TGAGTTTTTTGCGAGAGTATTGACA
SKP2	SKP2	NM_005983	Forward Primer	AGTTGCAGAATCTAAGCCTGGAA
SLC25A3	SLC25A3	NM_213611	Probe	TGCTGACATTGCCCTGGCTCCTAT
SLC25A3	SLC25A3	NM_213611	Reverse Primer	TTCGAACCTTAGCAGCTTCC
SLC25A3	SLC25A3	NM_213611	Forward Primer	TCTGCCAGTGCTGAATTCTT
SLC2A1	SLC2A1	NM_006516	Probe	ACATCCCAGGCTTCACCCTGAATG
SLC2A1	SLC2A1	NM_006516	Reverse Primer	AGTCTCCACCCTCAGGCAT
SLC2A1	SLC2A1	NM_006516	Forward Primer	GCCTGAGTCTCCTGTGCC
SLC31A1	SLC31A1	NM_001859	Probe	TCTCCGAATCTTAACCCGTCACCC
SLC31A1	SLC31A1	NM_001859	Reverse Primer	AGTCCAGCCACTAGCACCTC
SLC31A1	SLC31A1	NM_001859	Forward Primer	CCGTTCGAAGAGTCGTGAG
SLC5A8	SLC5A8	NM_145913	Probe	TCCCATTGCTCTTGCCACTCTGAT
SLC5A8	SLC5A8	NM_145913	Reverse Primer	AGAGCAGCTTCACAAACGAG
SLC5A8	SLC5A8	NM_145913	Forward Primer	CCTGCTTTCAACCACATTGA
SLC7A5	SLC7A5	NM_003486	Probe	AGATCACCTCCTCGAACCCACTCC
SLC7A5	SLC7A5	NM_003486	Reverse Primer	AGCTGAGCTGTGGGTTGC
SLC7A5	SLC7A5	NM_003486	Forward Primer	GCGCAGAGGCCAGTTAAA
SLPI	SLPI	NM_003064	Probe	TGGCCATCCATCTCACAGAAATTGG
SLPI	SLPI	NM_003064	Reverse Primer	ACACTTCAAGTCACGCTTGC
SLPI	SLPI	NM_003064	Forward Primer	ATGGCCAATGTTTGATGCT
SMARCA3	HLTF	NM_003071	Probe	AGCAAAAGACCCAGGACATCTGCA
SMARCA3	HLTF	NM_003071	Reverse Primer	CAACAAATTTGCCGCAGTC
SMARCA3	HLTF	NM_003071	Forward Primer	AGGGACTGTCCTGGCACAT
SNAI1	SNAI1	NM_005985	Probe	TCTGGATTAGAGTCCTGCAGCTCGC
SNAI1	SNAI1	NM_005985	Reverse Primer	GTAGGGCTGCTGGAAGGTAA
SNAI1	SNAI1	NM_005985	Forward Primer	CCCAATCGGAAGCCTAACTA
SNAI2	SNAI2	NM_003068	Probe	CTGCACTGCGATGCCCAGTCTAGAAAATC
SNAI2	SNAI2	NM_003068	Reverse Primer	TCCTTGTCACAGTATTTACAGCTGAA
SNAI2	SNAI2	NM_003068	Forward Primer	GGCTGGCCAAACATAAGCA
SNRPF	SNRPF	NM_003095	Probe	AAACTCATGTAAACCACGGCCGAATGTTG
SNRPF	SNRPF	NM_003095	Reverse Primer	TGAGGAAAGGTTTGGGATTGA
SNRPF	SNRPF	NM_003095	Forward Primer	GGCTGGTCGGCAGAGAGTAG
SOD1	SOD1	NM_000454	Probe	TTTGTCAGCAGTCACATTGCCCAA
SOD1	SOD1	NM_000454	Reverse Primer	AATAGACACATCGGCCACAC
SOD1	SOD1	NM_000454	Forward Primer	TGAAGAGAGGCATGTTGGAG
SOD2	SOD2	NM_000636	Probe	AACAACAGGCCTTATTCCACTGCTGGG
SOD2	SOD2	NM_000636	Reverse Primer	AGCGTGCTCCCACACATCA
SOD2	SOD2	NM_000636	Forward Primer	GCTTGTCCAAATCAGGATCCA
SOS1	SOS1	NM_005633	Probe	AACACCGTTAACACCTCCGCCTG
SOS1	SOS1	NM_005633	Reverse Primer	GTGGTACTGGAAGCACCAGA
SOS1	SOS1	NM_005633	Forward Primer	TCTGCACCAAATTCTCCAAG
SOX17	SOX17	NM_022454	Probe	CTCCCCTACCAGGGGCATGACTC
SOX17	SOX17	NM_022454	Reverse Primer	CTGTCGGGGAGATTCACAC
SOX17	SOX17	NM_022454	Forward Primer	TCGTGTGCAAGCCTGAGA
SPARC	SPARC	NM_003118	Probe	TGGACCAGCACCCCATTGACGG
SPARC	SPARC	NM_003118	Reverse Primer	AGCTCGGTGTGGGAGAGGTA
SPARC	SPARC	NM_003118	Forward Primer	TCTTCCCTGTACACTGGCAGTTC
SPINT2	SPINT2	NM_021102	Probe	CCCAAGTGCTCCCAGAAGGCAGG
SPINT2	SPINT2	NM_021102	Reverse Primer	TCGCTGGAGTGGTCTTCAGA
SPINT2	SPINT2	NM_021102	Forward Primer	AGGAATGCAGCGGATTCCT
SPRY1	SPRY1	AK026960	Probe	CTGGGTCCGGATTGCCCTTTCAG
SPRY1	SPRY1	AK026960	Reverse Primer	CCTTCAAGTCATCCACAATCAGTT
SPRY1	SPRY1	AK026960	Forward Primer	CAGACCAGTCCCTGGTCATAGG
SPRY2	SPRY2	NM_005842	Probe	CAGAGGCCTTGGGTAGGTGCACTC
SPRY2	SPRY2	NM_005842	Reverse Primer	GTCGCAGATCCAGTCTGATG
SPRY2	SPRY2	NM_005842	Forward Primer	TGTGGCAAGTGCAAATGTAA
SR-A1	SR-A1	NM_021228	Probe	CTGGATCAGCTCCTGGGCCTTC
SR-A1	SR-A1	NM_021228	Reverse Primer	CTGTGGCTGAGGATCTGGT
SR-A1	SR-A1	NM_021228	Forward Primer	AGATGGAAGAAGCCAACCTG
ST14	ST14	NM_021978	Probe	AGGTGCCCAACAACCAGCATGT
ST14	ST14	NM_021978	Reverse Primer	AAGAATTTGAAGCGCACCTT
ST14	ST14	NM_021978	Forward Primer	TGACTGCACATGGAACATTG
STAT1	STAT1	NM_007315	Probe	TGGCAGTTTTCTTCTGTCACCAAAA
STAT1	STAT1	NM_007315	Reverse Primer	ACATGTTCAGCTGGTCCACA
STAT1	STAT1	NM_007315	Forward Primer	GGGCTCAGCTTTCAGAAGTG
STAT3	STAT3	NM_003150	Probe	TCCTGGGAGAGATTGACCAGCA
STAT3	STAT3	NM_003150	Reverse Primer	CTTGCAGGAAGCGGCTATAC
STAT3	STAT3	NM_003150	Forward Primer	TCACATGCCACTTTGGTGTT
STAT5A	STAT5A	NM_003152	Probe	CGGTTGCTCTGCACTTCGGCCT
STAT5A	STAT5A	NM_003152	Reverse Primer	GCCAGGAACACGAGGTTCTC
STAT5A	STAT5A	NM_003152	Forward Primer	GAGGCGCTCAACATGAAATTC
STAT5B	STAT5B	NM_012448	Probe	CAGCCAGGACAACAATGCGACGG
STAT5B	STAT5B	NM_012448	Reverse Primer	GCAAAAGCATTGTCCCAGAGA
STAT5B	STAT5B	NM_012448	Forward Primer	CCAGTGGTGGTGATCGTTCA
STC1	STC1	NM_003155	Probe	CACATCAAACGCACATCCCATGAG
[truncated: 284 more rows]
